# Supplementary material for: Insights on TAM Formation from a Boolean Model of Macrophage Polarization Based on In Vitro Studies
Source: Cancers (Basel). 2020 Dec 7;12(12):3664. doi: 10.3390/cancers12123664 (PMC7762229; doi:10.3390/cancers12123664)
Supplement: Supplementary file 1 [file cancers-12-03664-s001.zip]

Archive with 3 entries (2 files):
- cancers-980693-supplementary/
- cancers-980693-supplementary/Supplementary Material.pdf
- cancers-980693-supplementary/Supplmentary Table 2, 3.xlsx
