# Supplementary material for: Insights on TAM Formation from a Boolean Model of Macrophage Polarization Based on In Vitro Studies
Source: Cancers (Basel). 2020 Dec 7;12(12):3664. doi: 10.3390/cancers12123664 (PMC7762229; doi:10.3390/cancers12123664)
Supplement: Supplementary file 1 [file cancers-12-03664-s001.zip › cancers-980693-supplementary/Supplmentary Table 2, 3.xlsx]

## Sheet: Table_S2a
Table_S2_dorothea_results
TF_name	act_M1	act_M2	act_NLC	scaled_act_M1	scaled_act_M2	scaled_act_NLC
ADNP	0.404508	1.76639	-0.355719	20.5237	21.8856	19.7635
ADNP2	-7.10322	-4.06275	2.80881	13.016	16.0565	22.928
AEBP2	-14.7142	-5.05062	8.15557	5.40503	15.0686	28.2748
AHR	-1.08447	1.01002	-0.641875	19.0348	21.1293	19.4774
AHRR	0.337429	-0.763828	-0.203995	20.4567	19.3554	19.9152
AIRE	-1.00791	-1.58021	0.299245	19.1113	18.539	20.4185
ALX1	-1.23875	1.46866	-0.798501	18.8805	21.5879	19.3207
ALX3	-0.694521	0.543665	-0.279525	19.4247	20.6629	19.8397
ALX4	0.631026	2.10624	-1.79078	20.7503	22.2255	18.3285
AR	0.58222	1.61039	0.347163	20.7015	21.7296	20.4664
ARID1A	0.31867	0.450502	-0.444441	20.4379	20.5697	19.6748
ARID1B	-2.64129	1.70489	0.746312	17.4779	21.8241	20.8655
ARID2	-2.63228	-1.18455	1.19332	17.487	18.9347	21.3126
ARID3A	-1.03849	1.30212	0.00693969	19.0807	21.4214	20.1262
ARID3B	-2.97476	5.22585	0.291501	17.1445	25.3451	20.4107
ARID4A	-12.0781	2.4283	6.2741	8.04113	22.5475	26.3933
ARID4B	-15.0443	0.554853	3.80268	5.07489	20.6741	23.9219
ARID5A	0.882622	2.03841	-1.51289	21.0019	22.1577	18.6063
ARID5B	-4.77168	-1.02719	1.76647	15.3476	19.092	21.8857
ARNT	-0.220613	3.23178	-1.10045	19.8986	23.351	19.0188
ARNT2	4.84741	1.51246	-3.76784	24.9666	21.6317	16.3514
ARNTL	0.629477	1.4162	-0.43062	20.7487	21.5354	19.6886
ARNTL2	-1.18353	-8.62416	3.39754	18.9357	11.4951	23.5168
ARX	2.6577	0.032684	-3.20759	22.7769	20.1519	16.9116
ASCL1	1.22227	0.913421	-1.68312	21.3415	21.0327	18.4361
ASCL2	-0.873135	3.07469	2.94178	19.2461	23.1939	23.061
ATF1	1.20236	-0.566132	-0.836047	21.3216	19.5531	19.2832
ATF2	0.351889	-1.18225	0.183453	20.4711	18.937	20.3027
ATF3	0.0834906	0.215708	-0.0445064	20.2027	20.3349	20.0747
ATF4	0.586417	-1.87257	-0.538561	20.7057	18.2467	19.5807
ATF5	-3.77861	-1.75181	8.52712	16.3406	18.3674	28.6464
ATF6	-2.44309	-0.338226	0.740345	17.6761	19.781	20.8596
ATF6B	-4.12113	12.5849	7.09848	15.9981	32.7041	27.2177
ATF7	-1.04563	1.11696	0.641648	19.0736	21.2362	20.7609
ATOH1	5.68574	1.34178	-7.23532	25.805	21.461	12.8839
ATOH8	4.01952	2.27042	-2.60339	24.1388	22.3897	17.5158
ATRX	-2.77978	-0.568224	2.39609	17.3395	19.551	22.5153
BACH1	-3.5996	-0.744454	1.83462	16.5196	19.3748	21.9539
BACH2	-3.81358	-0.756482	1.65605	16.3057	19.3628	21.7753
BARHL1	2.80369	0.510907	-3.49356	22.9229	20.6301	16.6257
BARHL2	1.17215	-0.208934	-2.54592	21.2914	19.9103	17.5733
BARX1	2.71252	0.44005	-2.87695	22.8318	20.5593	17.2423
BARX2	9.95208	-0.0847341	-9.2961	30.0713	20.0345	10.8231
BATF	-0.923015	-0.302884	-0.124283	19.1962	19.8164	19.995
BATF2	2.56732	-0.697681	4.66984	22.6866	19.4216	24.7891
BATF3	0.778093	-1.24042	0.131791	20.8973	18.8788	20.251
BBX	-13.6196	0.367457	9.01426	6.49968	20.4867	29.1335
BCL11A	-0.90241	-0.0358257	0.780569	19.2168	20.0834	20.8998
BCL11B	1.71444	-1.87173	2.09891	21.8337	18.2475	22.2181
BCL3	0.855505	-1.70269	-0.629595	20.9747	18.4165	19.4896
BCL6	0.415234	-0.267055	-0.23385	20.5345	19.8522	19.8854
BCL6B	2.58624	0.00382121	-1.57009	22.7055	20.1231	18.5492
BHLHA15	0.0535356	1.3478	-0.569386	20.1728	21.467	19.5499
BHLHE22	-0.752977	0.354534	-0.464656	19.3663	20.4738	19.6546
BHLHE23	-1.0657	-1.00986	1.0129	19.0535	19.1094	21.1321
BHLHE40	0.104687	3.19671	-0.962841	20.2239	23.3159	19.1564
BHLHE41	3.89869	-1.87999	-3.75378	24.0179	18.2392	16.3655
BNC1	6.82908	0.403506	-6.24092	26.9483	20.5227	13.8783
BNC2	5.87953	1.4049	-4.75563	25.9988	21.5241	15.3636
BSX	-0.499911	0.549997	-0.546939	19.6193	20.6692	19.5723
CASZ1	2.52966	2.34911	-1.09774	22.6489	22.4683	19.0215
CDC5L	-20.1192	-4.94042	17.6353	0	15.1788	37.7545
CDX1	0.367677	-0.168734	-0.0443577	20.4869	19.9505	20.0749
CDX2	1.77262	0.936147	-2.1173	21.8919	21.0554	18.0019
CEBPA	1.83834	0.333033	-1.42958	21.9576	20.4523	18.6897
CEBPB	1.89174	-1.20438	-2.01279	22.011	18.9149	18.1064
CEBPD	0.604723	-1.06654	-0.145687	20.724	19.0527	19.9735
CEBPE	0.353298	0.0667583	-0.202978	20.4725	20.186	19.9163
CEBPG	-1.62869	0.667618	1.34557	18.4905	20.7869	21.4648
CIC	2.84202	5.66821	-3.05914	22.9613	25.7874	17.0601
CLOCK	-1.65079	1.2619	0.906584	18.4684	21.3811	21.0258
CNOT4	-11.2095	-1.97802	4.85943	8.90972	18.1412	24.9787
CREB1	2.50506	0.103045	-1.95534	22.6243	20.2223	18.1639
CREB3	-0.577388	-2.97507	2.32308	19.5418	17.1442	22.4423
CREB3L1	0.135405	-0.766207	-0.423765	20.2546	19.353	19.6955
CREB3L2	-2.25844	-1.67739	2.48835	17.8608	18.4418	22.6076
CREB3L3	11.4653	1.91429	-12.323	31.5845	22.0335	7.79622
CREB3L4	-0.802765	5.28876	4.53853	19.3165	25.408	24.6578
CREB5	-0.0822859	0.306459	-0.488884	20.037	20.4257	19.6304
CREBL2	-16.9122	2.91027	15.9222	3.20701	23.0295	36.0414
CREBZF	-9.78227	3.83261	2.81614	10.337	23.9518	22.9354
CREM	-1.68192	-0.424609	1.471	18.4373	19.6946	21.5902
CRX	0.689465	0.896547	-1.32039	20.8087	21.0158	18.7988
CSRNP1	-2.01384	-4.02278	0.234569	18.1054	16.0965	20.3538
CSRNP2	-4.94052	-2.03973	1.7957	15.1787	18.0795	21.9149
CSRNP3	0.779153	2.6551	-1.36328	20.8984	22.7743	18.756
CTCF	1.08375	-0.45113	-0.0894129	21.203	19.6681	20.0298
CTCFL	0.11614	1.31294	-1.10701	20.2354	21.4322	19.0122
CUX1	0.162941	0.697581	0.669643	20.2822	20.8168	20.7889
CUX2	-1.49231	-1.39394	0.584488	18.6269	18.7253	20.7037
CXXC1	-1.62971	8.84608	3.85139	18.4895	28.9653	23.9706
DBP	-2.63756	1.33873	3.14958	17.4817	21.458	23.2688
DDIT3	-0.168829	-0.774985	-0.274945	19.9504	19.3443	19.8443
DEAF1	-2.95742	1.6005	2.16656	17.1618	21.7197	22.2858
DLX1	4.27434	0.985931	-4.70597	24.3936	21.1052	15.4133
DLX2	-2.9382	0.440912	0.745429	17.181	20.5601	20.8647
DLX3	1.69225	1.01635	-2.72919	21.8115	21.1356	17.39
DLX4	0.548852	0.284398	-0.140053	20.6681	20.4036	19.9792
DLX5	3.06882	0.396784	-2.94457	23.1881	20.516	17.1747
DLX6	0.46329	-0.197107	-0.946089	20.5825	19.9221	19.1731
DMAP1	-2.52972	11.3133	3.59071	17.5895	31.4326	23.7099
DMBX1	0.134125	0.378469	-0.133217	20.2534	20.4977	19.986
DMRT1	8.81737	0.668218	-10.581	28.9366	20.7875	9.5382
DMRT2	0.519491	0.0977242	-1.48619	20.6387	20.217	18.633
DMRT3	-0.361692	0.386087	-1.05977	19.7575	20.5053	19.0595
DMRTA1	-1.63124	0.809568	3.44538	18.488	20.9288	23.5646
DMRTB1	10.0431	0.239065	-11.9084	30.1624	20.3583	8.21084
DMRTC2	9.776	0.397565	-11.8225	29.8952	20.5168	8.29674
DMTF1	-11.4708	3.60441	4.30712	8.64841	23.7236	24.4264
DNAJC1	-13.9218	-10.1274	17.8392	6.19746	9.99186	37.9585
DNAJC2	-13.6227	-11.5301	14.1647	6.49655	8.58916	34.2839
DNMT1	-0.610415	0.0743172	-0.343653	19.5088	20.1936	19.7756
DNMT3A	1.74811	0.187874	-0.751098	21.8673	20.3071	19.3681
DNMT3B	0.107815	-0.610029	1.42847	20.2271	19.5092	21.5477
DUX4	-1.32761	-0.095445	0.421842	18.7916	20.0238	20.5411
DUXA	-0.840427	0.217411	-0.36782	19.2788	20.3366	19.7514
E2F1	-1.59105	-0.322778	3.34664	18.5282	19.7965	23.4659
E2F2	-0.037551	0.085548	1.35582	20.0817	20.2048	21.4751
E2F3	0.665282	-0.809373	0.797294	20.7845	19.3099	20.9165
E2F4	-3.62613	-0.254978	5.78622	16.4931	19.8643	25.9055
E2F5	-0.77072	-0.330405	1.00445	19.3485	19.7888	21.1237
E2F6	1.35214	-1.7496	-0.383824	21.4714	18.3696	19.7354
E2F7	-1.53765	-0.64061	1.42734	18.5816	19.4786	21.5466
E2F8	-2.01797	-1.42985	5.69629	18.1013	18.6894	25.8155
E4F1	0.412439	6.99958	2.89224	20.5317	27.1188	23.0115
EBF1	-0.75377	0.570222	0.543949	19.3655	20.6895	20.6632
EBF2	9.17851	2.15313	-9.04575	29.2977	22.2724	11.0735
EBF3	5.48906	1.49751	-6.60135	25.6083	21.6167	13.5179
EBF4	3.4932	5.68747	-2.06712	23.6124	25.8067	18.0521
EGR1	0.21977	0.654964	-0.0879706	20.339	20.7742	20.0313
EGR2	1.42438	-0.645539	0.0488889	21.5436	19.4737	20.1681
EGR3	0.079455	-0.361335	-0.310553	20.1987	19.7579	19.8087
EGR4	1.69751	0.457776	-2.5035	21.8167	20.577	17.6157
EHF	1.26183	-0.238626	-1.44924	21.3811	19.8806	18.67
ELF1	-2.77288	1.25892	0.395225	17.3464	21.3782	20.5145
ELF2	-9.85403	-0.835024	5.41141	10.2652	19.2842	25.5306
ELF3	2.43648	0.0117855	-1.76698	22.5557	20.131	18.3523
ELF4	-5.05987	-0.892937	5.00859	15.0594	19.2263	25.1278
ELF5	-0.273978	-1.04837	1.09189	19.8453	19.0709	21.2111
ELK1	0.411608	0.368025	-0.798813	20.5308	20.4873	19.3204
ELK3	8.13382	3.45767	-7.80275	28.2531	23.5769	12.3165
ELK4	-2.47343	0.0708815	2.06187	17.6458	20.1901	22.1811
ELMSAN1	-1.9934	-1.00482	0.324392	18.1258	19.1144	20.4436
EMX1	-0.137172	0.581047	-1.25031	19.9821	20.7003	18.8689
EMX2	4.0406	0.965969	-5.22578	24.1598	21.0852	14.8935
EN1	0.742539	0.415722	-1.80168	20.8618	20.535	18.3176
EN2	0.420007	0.640118	-0.958736	20.5392	20.7594	19.1605
EOMES	0.994578	0.516778	-0.934601	21.1138	20.636	19.1846
EPAS1	0.412417	-0.645576	-0.937172	20.5317	19.4737	19.1821
ERF	3.45744	-1.3824	-3.07944	23.5767	18.7368	17.0398
ERG	-0.993161	0.497957	0.631926	19.1261	20.6172	20.7512
ESR1	2.38839	2.19611	-3.05976	22.5076	22.3153	17.0595
ESR2	-1.14843	0.61107	0.711975	18.9708	20.7303	20.8312
ESRRA	-1.28671	-0.040488	0.837135	18.8325	20.0787	20.9564
ESRRB	1.87335	1.69694	-2.18472	21.9926	21.8162	17.9345
ESRRG	1.42021	1.8724	-1.57589	21.5394	21.9916	18.5433
ESX1	-1.35261	0.373409	0.676623	18.7666	20.4926	20.7959
ETS1	0.699585	0.635192	-0.555086	20.8188	20.7544	19.5642
ETS2	0.240785	1.41815	-1.27455	20.36	21.5374	18.8447
ETV1	-1.04305	-0.161691	0.76181	19.0762	19.9575	20.881
ETV2	-3.79935	1.58349	6.5099	16.3199	21.7027	26.6291
ETV3	8.90885	3.38727	-6.08014	29.0281	23.5065	14.0391
ETV4	-0.0698219	-0.878224	-0.0437572	20.0494	19.241	20.0755
ETV5	-1.89806	1.21333	2.41279	18.2212	21.3326	22.532
ETV6	1.95389	-0.388057	-0.0994074	22.0731	19.7312	20.0198
ETV7	-6.03267	6.3193	-0.418495	14.0866	26.4385	19.7007
EVX1	1.01592	-0.0206968	-1.90877	21.1352	20.0985	18.2105
EVX2	-0.456035	0.0753442	-0.0200877	19.6632	20.1946	20.0991
FEV	5.63173	0.147776	-6.47205	25.751	20.267	13.6472
FEZF1	0.53066	1.32198	0.345163	20.6499	21.4412	20.4644
FEZF2	8.13494	1.12405	-10.7878	28.2542	21.2433	9.33143
FIGLA	-1.08575	0.821744	1.62404	19.0335	20.941	21.7433
FIZ1	2.01759	-4.02735	-7.61952	22.1368	16.0919	12.4997
FLI1	0.189982	0.611283	-0.726805	20.3092	20.7305	19.3924
FOS	1.19079	-1.22476	-0.709726	21.31	18.8945	19.4095
FOSB	-0.876591	0.585796	0.339472	19.2426	20.705	20.4587
FOSL1	-1.06087	-1.34765	0.863921	19.0584	18.7716	20.9832
FOSL2	0.367677	-0.446111	-0.905271	20.4869	19.6731	19.214
FOXA1	2.46167	0.723781	-2.16173	22.5809	20.843	17.9575
FOXA2	1.06024	0.3145	-1.03634	21.1795	20.4337	19.0829
FOXA3	5.11968	0.87106	-5.71914	25.2389	20.9903	14.4001
FOXB1	-1.7219	1.24452	-0.00490815	18.3973	21.3638	20.1143
FOXC1	1.82855	1.23643	-3.21393	21.9478	21.3557	16.9053
FOXC2	4.98425	-0.327952	-5.20629	25.1035	19.7913	14.9129
FOXD1	0.978513	0.376775	-1.88659	21.0977	20.496	18.2327
FOXD2	0.255063	3.37669	-1.55001	20.3743	23.4959	18.5692
FOXD3	6.87762	1.49833	-6.33687	26.9969	21.6176	13.7824
FOXE1	6.59597	0.856518	-7.15977	26.7152	20.9758	12.9595
FOXF1	3.8397	-1.14749	-2.76171	23.9589	18.9717	17.3575
FOXF2	0.902082	1.05066	-1.80072	21.0213	21.1699	18.3185
FOXG1	3.93681	2.54969	-5.77784	24.056	22.6689	14.3414
FOXH1	1.11484	1.12392	-0.822525	21.2341	21.2432	19.2967
FOXI1	-1.23706	2.93451	0.285538	18.8822	23.0538	20.4048
FOXJ1	4.2094	-0.568433	-4.48335	24.3286	19.5508	15.6359
FOXJ2	-0.374651	-0.282202	-0.697127	19.7446	19.837	19.4221
FOXJ3	-10.1898	-0.434315	2.66736	9.92939	19.6849	22.7866
FOXK1	-2.38437	0.90976	2.13749	17.7349	21.029	22.2567
FOXK2	-1.37222	-0.769153	0.806746	18.747	19.3501	20.926
FOXL1	3.09159	2.0329	-4.03559	23.2108	22.1521	16.0836
FOXL2	-0.698027	-1.74612	-1.296	19.4212	18.3731	18.8232
FOXM1	0.517737	0.759173	0.631689	20.637	20.8784	20.7509
FOXN1	8.66419	0.759027	-8.67783	28.7834	20.8783	11.4414
FOXN2	-11.9192	-2.49104	6.61881	8.20006	17.6282	26.738
FOXN3	8.98585	-1.68401	-8.58992	29.1051	18.4352	11.5293
FOXN4	2.67494	0.8849	-2.73607	22.7942	21.0041	17.3832
FOXO1	0.716158	0.717913	-1.41746	20.8354	20.8371	18.7018
FOXO3	-0.328455	0.692438	-0.530236	19.7908	20.8117	19.589
FOXO4	0.182073	0.329394	-0.129419	20.3013	20.4486	19.9898
FOXO6	2.59398	4.47129	-2.88066	22.7132	24.5905	17.2386
FOXP1	1.54077	-0.0892578	-0.415323	21.66	20.03	19.7039
FOXP2	0.985276	-1.01452	0.118858	21.1045	19.1047	20.2381
FOXP3	1.09296	-0.266757	-0.535973	21.2122	19.8525	19.5833
FOXP4	-1.95694	-4.5191	1.34	18.1623	15.6001	21.4592
FOXQ1	0.15386	1.63693	-2.7007	20.2731	21.7562	17.4185
FOXS1	-8.25062	-1.62692	6.08628	11.8686	18.4923	26.2055
GABPA	-3.58289	1.7852	1.68746	16.5363	21.9044	21.8067
GATA1	0.619344	0.48974	-1.27805	20.7386	20.609	18.8412
GATA2	0.423079	0.9416	-1.18301	20.5423	21.0608	18.9362
GATA3	0.470582	0.581861	-1.31775	20.5898	20.7011	18.8015
GATA4	1.91496	0.143504	-2.39735	22.0342	20.2627	17.7219
GATA5	3.14522	1.92039	-2.79916	23.2645	22.0396	17.3201
GATA6	-0.0144768	0.787923	-0.824553	20.1048	20.9072	19.2947
GATAD1	-0.846009	1.90593	0.513986	19.2732	22.0252	20.6332
GATAD2A	3.25472	6.53728	-7.0791	23.374	26.6565	13.0401
GATAD2B	8.36098	-0.812937	-3.05954	28.4802	19.3063	17.0597
GBX1	0.677759	0.215009	-0.987442	20.797	20.3342	19.1318
GBX2	0.669174	0.819035	-1.31159	20.7884	20.9383	18.8076
GCM1	1.20492	2.02622	-0.758886	21.3242	22.1455	19.3604
GCM2	-0.857999	2.54057	0.417212	19.2612	22.6598	20.5364
GFI1	0.0930527	-0.0626477	-0.400479	20.2123	20.0566	19.7188
GFI1B	0.342857	1.10631	-0.845923	20.4621	21.2255	19.2733
GLI1	1.2462	1.74399	-1.37324	21.3654	21.8632	18.746
GLI2	1.39389	0.40955	-0.743476	21.5131	20.5288	19.3758
GLI3	1.40873	1.24102	-1.85986	21.528	21.3603	18.2594
GLI4	-4.21331	8.50096	7.10678	15.9059	28.6202	27.226
GLIS1	1.13334	0.78675	-0.641967	21.2526	20.906	19.4773
GLIS2	5.47735	2.43687	-2.37767	25.5966	22.5561	17.7416
GLIS3	-0.679867	-2.45036	-0.116726	19.4394	17.6689	20.0025
GMEB1	-5.20417	-2.10517	5.19132	14.9151	18.0141	25.3106
GMEB2	-1.26821	2.79009	0.145682	18.851	22.9093	20.2649
GRHL1	1.99049	-1.99062	-1.8668	22.1097	18.1286	18.2524
GRHL2	0.870901	0.33095	-0.862147	20.9901	20.4502	19.2571
GRHL3	7.88701	-0.170507	-6.14927	28.0062	19.9487	13.97
GSC	0.966944	1.04505	-0.481317	21.0862	21.1643	19.6379
GSC2	0.353314	0.566698	-0.290973	20.4726	20.6859	19.8283
GSX1	-0.224986	0.34818	-0.0333882	19.8943	20.4674	20.0858
GSX2	-1.16403	-0.0317203	0.961549	18.9552	20.0875	21.0808
GTF3A	-14.8261	-7.34666	23.5515	5.29312	12.7726	43.6707
GZF1	8.38514	4.91564	-5.1939	28.5044	25.0349	14.9253
HAND1	5.5678	0.820572	-6.51381	25.687	20.9398	13.6054
HAND2	9.11534	2.68779	-8.13838	29.2346	22.807	11.9809
HBP1	3.42426	-0.818827	-1.60491	23.5435	19.3004	18.5143
HDX	-1.37704	-2.23216	0.602328	18.7422	17.8871	20.7216
HES1	-0.0633022	-0.0890745	-0.232042	20.0559	20.0302	19.8872
HES2	-3.50504	-1.41677	1.51511	16.6142	18.7025	21.6343
HES4	-1.27301	-0.227162	-0.222929	18.8462	19.8921	19.8963
HES5	-0.0677689	-0.735448	-1.4622	20.0515	19.3838	18.657
HES6	-2.29656	0.94896	5.67819	17.8227	21.0682	25.7974
HES7	0.0686674	-0.29426	-1.40006	20.1879	19.825	18.7192
HESX1	-1.61491	2.12348	0.0289198	18.5043	22.2427	20.1482
HEY1	1.97476	1.32102	-1.00749	22.094	21.4403	19.1117
HEY2	4.28422	0.665352	-3.26982	24.4035	20.7846	16.8494
HEYL	6.74449	1.35708	-4.81911	26.8637	21.4763	15.3001
HHEX	0.928045	-0.3145	-1.32602	21.0473	19.8047	18.7932
HIC1	-0.561011	0.00937125	0.936165	19.5582	20.1286	21.0554
HIC2	-0.284988	-2.55765	0.884331	19.8342	17.5616	21.0036
HIF1A	-0.578438	-2.39059	0.150149	19.5408	17.7286	20.2694
HIF3A	4.85633	1.78732	-3.85571	24.9756	21.9066	16.2635
HINFP	-0.199945	0.377339	0.631032	19.9193	20.4966	20.7503
HIVEP1	-5.43927	-3.71983	1.61607	14.68	16.3994	21.7353
HIVEP2	-4.86343	-3.66796	2.66138	15.2558	16.4513	22.7806
HIVEP3	1.60531	-2.36119	0.233047	21.7245	17.7581	20.3523
HKR1	-4.32949	6.16759	3.28689	15.7898	26.2868	23.4061
HLF	-1.18371	1.95464	0.940641	18.9355	22.0739	21.0599
HLX	2.465	2.24204	-1.74805	22.5842	22.3613	18.3712
HMBOX1	1.86464	1.30785	-0.245747	21.9839	21.4271	19.8735
HMG20A	-11.3125	3.05677	7.36966	8.80676	23.176	27.4889
HMG20B	-2.08218	8.92247	6.45375	18.0371	29.0417	26.573
HMGA1	0.691105	0.0697973	-2.20892	20.8103	20.189	17.9103
HMGA2	2.20095	-0.64116	-1.85437	22.3202	19.4781	18.2649
HMGXB3	-2.30157	-1.14721	6.98495	17.8177	18.972	27.1042
HMGXB4	-14.0062	-4.81656	8.51288	6.11306	15.3027	28.6321
HMX1	-1.68694	0.510684	0.0234125	18.4323	20.6299	20.1426
HMX2	-1.89831	-0.456066	1.08415	18.2209	19.6632	21.2034
HMX3	-1.46929	-0.376031	0.288592	18.6499	19.7432	20.4078
HNF1A	3.18951	2.09066	-4.0127	23.3087	22.2099	16.1065
HNF1B	0.735267	-1.1564	-1.36008	20.8545	18.9628	18.7592
HNF4A	2.93823	1.17125	-3.367	23.0575	21.2905	16.7522
HNF4G	0.404249	1.0927	-0.908483	20.5235	21.2119	19.2108
HOMEZ	-6.16787	2.38916	9.95225	13.9514	22.5084	30.0715
HOPX	3.32552	-0.516448	-2.31272	23.4448	19.6028	17.8065
HOXA1	0.718528	1.2559	0.224636	20.8378	21.3751	20.3439
HOXA10	-0.495571	0.203021	0.452808	19.6237	20.3223	20.572
HOXA11	0.10707	0.469304	0.580475	20.2263	20.5885	20.6997
HOXA13	0.155654	0.437891	-0.402372	20.2749	20.5571	19.7169
HOXA2	1.31598	1.50249	-1.46022	21.4352	21.6217	18.659
HOXA3	0.288497	2.42104	-0.851858	20.4077	22.5403	19.2674
HOXA4	1.84595	0.71927	-1.58974	21.9652	20.8385	18.5295
HOXA5	0.935163	0.342507	-1.9601	21.0544	20.4617	18.1591
HOXA6	3.73204	1.56379	-3.7657	23.8513	21.683	16.3535
HOXA7	1.01284	1.72278	-0.152656	21.1321	21.842	19.9666
HOXA9	-1.46495	0.529841	0.585211	18.6543	20.6491	20.7044
HOXB13	-0.169631	2.09572	-1.97198	19.9496	22.215	18.1473
HOXB2	1.01114	1.91396	-0.324977	21.1304	22.0332	19.7943
HOXB3	1.71519	1.83114	-1.89551	21.8344	21.9504	18.2237
HOXB4	1.93137	3.21719	-1.96635	22.0506	23.3364	18.1529
HOXB5	0.679999	0.692897	-1.94204	20.7992	20.8121	18.1772
HOXB6	1.51637	3.04497	-0.818724	21.6356	23.1642	19.3005
HOXB7	0.0145896	-0.351902	0.631661	20.1338	19.7673	20.7509
HOXB8	1.93115	1.22933	-2.22217	22.0504	21.3486	17.8971
HOXB9	3.11121	0.281003	-2.99076	23.2304	20.4002	17.1285
HOXC10	0.800743	-0.200754	-1.0656	20.92	19.9185	19.0536
HOXC11	0.826739	0.293523	-0.455786	20.946	20.4128	19.6635
HOXC12	-0.896591	0.0304188	1.75007	19.2226	20.1497	21.8693
HOXC13	3.38042	1.75643	-5.16215	23.4997	21.8757	14.9571
HOXC4	2.03849	2.26001	-2.762	22.1577	22.3792	17.3572
HOXC6	2.53156	1.60349	-2.35106	22.6508	21.7227	17.7682
HOXC8	2.67849	-0.643193	-2.53994	22.7977	19.476	17.5793
HOXC9	0.646959	1.11771	-1.05146	20.7662	21.2369	19.0678
HOXD10	3.11121	0.929893	-3.40891	23.2304	21.0491	16.7103
HOXD11	-1.82933	0.338608	1.62566	18.2899	20.4578	21.7449
HOXD12	-1.49797	0.883359	1.72122	18.6213	21.0026	21.8405
HOXD13	3.72815	0.651335	-4.78053	23.8474	20.7706	15.3387
HOXD3	0.178712	0.697244	-0.611515	20.2979	20.8165	19.5077
HOXD8	1.28996	0.253583	-0.937989	21.4092	20.3728	19.1812
HOXD9	-0.0550257	0.0956185	0.359637	20.0642	20.2149	20.4789
HSF1	-0.912848	-1.37338	0.89401	19.2064	18.7459	21.0132
HSF2	-4.77014	-0.44648	3.02482	15.3491	19.6728	23.1441
HSF4	-0.335686	5.19399	-0.425178	19.7836	25.3132	19.6941
HSF5	3.37243	-0.701135	-3.5311	23.4917	19.4181	16.5881
ID1	-1.1542	1.03756	-0.298845	18.965	21.1568	19.8204
ID2	1.74352	-1.98437	-1.39014	21.8628	18.1349	18.7291
ID3	-0.0810158	-0.755054	-1.30336	20.0382	19.3642	18.8159
ID4	4.43854	0.951176	-3.98574	24.5578	21.0704	16.1335
IKZF1	-2.73977	0.0290851	1.17637	17.3795	20.1483	21.2956
IKZF2	-3.51488	-1.67545	1.87343	16.6044	18.4438	21.9927
IKZF3	-0.230108	-1.58898	3.46644	19.8891	18.5303	23.5857
IKZF4	0.483535	-4.72033	0.804203	20.6028	15.3989	20.9234
IKZF5	-14.6977	-1.51607	5.46361	5.42155	18.6032	25.5828
INSM1	-6.00943	-0.558491	5.81415	14.1098	19.5607	25.9334
IRF1	3.254	-1.52373	-1.01003	23.3732	18.5955	19.1092
IRF2	0.522578	-0.451929	0.577519	20.6418	19.6673	20.6968
IRF3	-0.114291	1.29271	0.93605	20.0049	21.4119	21.0553
IRF4	0.0340779	-1.09822	1.18142	20.1533	19.021	21.3007
IRF5	-6.1722	5.95208	8.43049	13.947	26.0713	28.5497
IRF6	5.62178	-0.764629	-3.30924	25.741	19.3546	16.81
IRF7	2.41124	-0.899251	-1.65308	22.5305	19.22	18.4662
IRF8	-0.532559	-0.773187	-0.353	19.5867	19.346	19.7662
IRF9	2.94737	-2.70855	-0.340738	23.0666	17.4107	19.7785
IRX1	2.40344	-0.222625	-3.27381	22.5227	19.8966	16.8454
IRX2	3.37708	-1.52246	-2.08421	23.4963	18.5968	18.035
IRX3	3.16894	-0.0809422	-1.86387	23.2882	20.0383	18.2554
IRX4	7.62912	0.120227	-6.97137	27.7484	20.2395	13.1479
IRX5	3.62242	0.0487687	-3.44388	23.7417	20.168	16.6754
IRX6	3.30583	1.62807	-3.07572	23.4251	21.7473	17.0435
ISL1	2.12086	1.75686	-2.9836	22.2401	21.8761	17.1356
ISL2	-0.321244	0.953034	0.309906	19.798	21.0723	20.4291
ISX	6.64669	1.29319	-8.37827	26.7659	21.4124	11.741
JARID2	-8.86876	-0.255118	8.54902	11.2505	19.8641	28.6683
JDP2	-0.861706	3.53219	1.48983	19.2575	23.6514	21.6091
JUN	1.56042	-2.0347	-1.32719	21.6797	18.0845	18.792
JUNB	-1.48757	-1.5415	1.12706	18.6317	18.5777	21.2463
JUND	1.70598	-0.440266	-0.774843	21.8252	19.679	19.3444
KAT5	-5.47586	5.84268	6.66667	14.6434	25.9619	26.7859
KAT6A	-11.2176	-0.782289	3.01561	8.90161	19.3369	23.1348
KAT6B	-7.85092	3.69927	4.97251	12.2683	23.8185	25.0917
KAT7	-9.01737	5.78443	7.11987	11.1019	25.9037	27.2391
KAT8	-3.03662	6.70951	2.62815	17.0826	26.8287	22.7474
KDM2A	-5.18051	3.87572	-0.253842	14.9387	23.995	19.8654
KDM5A	-5.29213	0.00732778	6.05945	14.8271	20.1266	26.1787
KDM5B	-1.8288	0.146565	0.108548	18.2904	20.2658	20.2278
KDM5C	-0.580642	4.82584	-1.65758	19.5386	24.9451	18.4617
KDM5D	1.25191	2.53672	-2.23712	21.3711	22.656	17.8821
KLF1	0.0161226	1.13702	-0.27985	20.1354	21.2563	19.8394
KLF10	4.85094	4.35554	-2.35259	24.9702	24.4748	17.7666
KLF11	-5.20337	0.55373	2.64002	14.9159	20.673	22.7593
KLF12	2.93532	-3.83966	-2.93887	23.0546	16.2796	17.1804
KLF13	-0.0778862	-1.69767	0.521858	20.0414	18.4216	20.6411
KLF14	-2.15937	1.97479	1.16715	17.9599	22.094	21.2864
KLF15	1.97467	2.70786	-0.544705	22.0939	22.8271	19.5745
KLF16	-0.863474	-0.539707	4.00174	19.2558	19.5795	24.121
KLF2	1.11305	-1.64995	-1.12971	21.2323	18.4693	18.9895
KLF3	-0.161724	0.0167924	0.623707	19.9575	20.136	20.7429
KLF4	0.775427	-1.05652	0.396185	20.8947	19.0627	20.5154
KLF5	0.167907	-1.69256	0.0487398	20.2871	18.4267	20.168
KLF6	-0.317031	-2.03437	0.891615	19.8022	18.0849	21.0109
KLF7	-3.78041	0.142611	1.10821	16.3388	20.2618	21.2274
KLF8	-0.0648076	2.79934	0.12313	20.0544	22.9186	20.2424
KLF9	-0.572392	2.39387	-0.7715	19.5468	22.5131	19.3477
KMT2A	-3.67056	0.767907	0.775005	16.4487	20.8871	20.8942
KMT2B	-3.69172	-0.630811	2.91191	16.4275	19.4884	23.0311
L3MBTL1	-1.19542	9.13504	-0.0838323	18.9238	29.2543	20.0354
LBX1	-1.64758	0.256732	1.19288	18.4717	20.376	21.3121
LBX2	-0.106381	1.31212	-0.977715	20.0129	21.4314	19.1415
LEF1	0.916304	-0.251425	-0.699223	21.0355	19.8678	19.42
LHX1	6.31537	1.19467	-7.61653	26.4346	21.3139	12.5027
LHX2	-0.268357	-0.396366	0.0823495	19.8509	19.7229	20.2016
LHX3	3.97297	0.919847	-5.44092	24.0922	21.0391	14.6783
LHX4	-2.12004	5.47613	0.688254	17.9992	25.5954	20.8075
LHX6	2.71781	1.8349	-4.17539	22.837	21.9541	15.9438
LHX8	0.297185	1.81192	-2.73512	20.4164	21.9312	17.3841
LHX9	-0.499911	0.549997	-0.546939	19.6193	20.6692	19.5723
LMX1A	-0.724006	2.68197	-0.785549	19.3952	22.8012	19.3337
LMX1B	2.53832	2.594	-3.36858	22.6576	22.7132	16.7507
LRRFIP1	6.93498	6.65581	-5.09055	27.0542	26.775	15.0287
LRRFIP2	-6.31928	-2.46891	3.32645	13.8	17.6503	23.4457
LYAR	-8.83315	-10.4974	15.5746	11.2861	9.62184	35.6938
LYL1	-3.2636	2.58434	2.76875	16.8556	22.7036	22.888
MAF	-1.31014	2.86149	1.09299	18.8091	22.9807	21.2122
MAFA	1.93968	0.329216	-1.45388	22.0589	20.4485	18.6654
MAFB	-3.06838	2.33359	0.536121	17.0509	22.4528	20.6554
MAFF	0.742792	0.746657	-0.753745	20.862	20.8659	19.3655
MAFG	-0.10691	1.08242	0.463794	20.0123	21.2017	20.583
MAFK	-1.23678	-0.961752	0.856551	18.8825	19.1575	20.9758
MAX	-2.21222	0.0419426	1.60887	17.907	20.1612	21.7281
MAZ	0.273528	2.19478	0.0508292	20.3928	22.314	20.1701
MBD1	1.23672	-2.60194	-0.708071	21.356	17.5173	19.4112
MECOM	1.85583	0.631065	-1.37759	21.9751	20.7503	18.7416
MEF2A	-3.12018	1.12056	1.92342	16.9991	21.2398	22.0427
MEF2B	-0.571669	1.91275	0.5229	19.5476	22.032	20.6421
MEF2C	-1.20704	-0.172606	1.52528	18.9122	19.9466	21.6445
MEF2D	-1.69173	2.13531	1.70447	18.4275	22.2546	21.8237
MEIS1	-0.424621	1.25079	-0.82606	19.6946	21.37	19.2932
MEIS2	-0.460394	1.08499	0.286665	19.6588	21.2042	20.4059
MEIS3	4.84359	2.36123	-3.69219	24.9628	22.4805	16.427
MEOX1	2.33993	-0.521758	-2.70229	22.4592	19.5975	17.4169
MEOX2	6.20278	2.0528	-5.92571	26.322	22.172	14.1935
MESP1	-3.96157	3.14069	9.59134	16.1577	23.2599	29.7106
MGA	-7.6926	3.51294	4.21898	12.4266	23.6322	24.3382
MIER1	-3.22018	-2.06889	0.960504	16.8991	18.0503	21.0797
MIER2	2.03007	3.37154	2.09691	22.1493	23.4908	22.2161
MIER3	-14.1411	-4.55969	5.81797	5.97814	15.5595	25.9372
MITF	0.179276	1.96344	-1.04367	20.2985	22.0827	19.0756
MIXL1	-0.617124	0.649684	0.0420853	19.5021	20.7689	20.1613
MKX	1.8159	0.437165	-3.09069	21.9351	20.5564	17.0285
MLX	-11.8301	-0.968846	18.3488	8.28912	19.1504	38.468
MLXIP	0.190313	4.46615	-0.695102	20.3095	24.5854	19.4241
MLXIPL	-0.454613	-2.35504	0.108322	19.6646	17.7642	20.2276
MNT	1.60508	-0.832986	-0.627804	21.7243	19.2863	19.4914
MNX1	0.0129035	0.16938	-0.72485	20.1321	20.2886	19.3944
MSC	0.10743	-0.890826	0.203896	20.2267	19.2284	20.3231
MSX1	-2.61612	0.447649	2.96298	17.5031	20.5669	23.0822
MSX2	-1.29314	2.1665	0.13758	18.8261	22.2857	20.2568
MTA1	0.246406	4.023	-1.49077	20.3656	24.1422	18.6285
MTA2	1.65131	-0.830675	-1.18708	21.7705	19.2886	18.9322
MTA3	1.81426	-1.30787	-1.41586	21.9335	18.8114	18.7034
MTF1	-8.97088	-3.34111	7.97471	11.1484	16.7781	28.0939
MXD1	4.11065	6.19085	-0.910954	24.2299	26.3101	19.2083
MXD3	1.54509	-4.67071	-2.22436	21.6643	15.4485	17.8949
MXD4	-2.8016	4.25456	4.54673	17.3176	24.3738	24.666
MXI1	3.06718	-1.75594	-2.50082	23.1864	18.3633	17.6184
MYB	0.913151	0.96178	-0.581931	21.0324	21.081	19.5373
MYBL1	-2.29912	-0.85532	3.09207	17.8201	19.2639	23.2113
MYBL2	-1.16461	0.56849	0.530536	18.9546	20.6877	20.6498
MYC	-2.47484	0.159124	4.64706	17.6444	20.2784	24.7663
MYCL	2.66551	1.48076	-0.780739	22.7847	21.6	19.3385
MYCN	-0.778215	-0.282471	2.20133	19.341	19.8368	22.3206
MYF6	3.78224	1.75005	-3.53741	23.9015	21.8693	16.5818
MYNN	-0.728762	5.05578	0.746918	19.3905	25.175	20.8662
MYOD1	-0.731358	0.571982	0.813996	19.3879	20.6912	20.9332
MYOG	3.57145	1.90242	-4.27116	23.6907	22.0217	15.8481
MYRF	6.07801	0.0844092	-5.06819	26.1972	20.2036	15.051
MYT1	9.05423	0.853053	-8.91123	29.1735	20.9723	11.208
MYT1L	-9.33325	-1.40302	10.1243	10.786	18.7162	30.2436
MZF1	0.0638842	6.09473	0.423858	20.1831	26.214	20.5431
NANOG	1.24118	0.0299614	-0.288053	21.3604	20.1492	19.8312
NCOA1	-2.72041	0.893285	0.893288	17.3988	21.0125	21.0125
NCOA2	-1.28472	1.18812	0.0885797	18.8345	21.3074	20.2078
NCOA3	-1.58047	0.564097	0.268882	18.5388	20.6833	20.3881
NCOR1	2.47195	-1.13798	-1.35582	22.5912	18.9813	18.7634
NCOR2	2.72041	-1.09856	-0.5441	22.8396	19.0207	19.5751
NEUROD1	0.620902	1.29729	0.198006	20.7401	21.4165	20.3172
NEUROD2	3.73469	1.76586	-3.21839	23.8539	21.8851	16.9008
NEUROD6	9.1956	1.64134	-11.5701	29.3148	21.7606	8.54912
NEUROG1	-0.392521	1.08937	-0.0797	19.7267	21.2086	20.0395
NEUROG2	-0.398587	0.854811	-1.24052	19.7206	20.974	18.8787
NFAT5	-10.4935	-0.0526403	5.54244	9.62578	20.0666	25.6617
NFATC1	-0.507938	-0.238341	0.296214	19.6113	19.8809	20.4155
NFATC2	2.06872	-0.446111	-0.901935	22.188	19.6731	19.2173
NFATC3	-8.35083	3.0645	5.50161	11.7684	23.1837	25.6208
NFATC4	3.73087	5.14197	-3.11386	23.8501	25.2612	17.0054
NFE2	-1.98038	0.789505	1.90209	18.1389	20.9087	22.0213
NFE2L1	0.130228	0.697135	0.272061	20.2495	20.8164	20.3913
NFE2L2	-2.22197	-0.1989	1.13766	17.8973	19.9203	21.2569
NFE2L3	-3.38967	0.737007	2.75403	16.7296	20.8562	22.8733
NFIA	-0.872731	1.22459	0.154104	19.2465	21.3438	20.2733
NFIB	1.0267	0.115091	-1.14568	21.1459	20.2343	18.9736
NFIC	1.43192	1.73258	-0.32916	21.5512	21.8518	19.7901
NFIL3	-0.269874	-1.5842	0.717876	19.8494	18.535	20.8371
NFIX	3.27566	3.19246	-0.823555	23.3949	23.3117	19.2957
NFKB1	2.49009	-3.72814	-0.623557	22.6093	16.3911	19.4957
NFKB2	-0.365767	1.51239	0.968434	19.7535	21.6316	21.0877
NFKBIA	2.27579	0.306862	-2.04939	22.395	20.4261	18.0698
NFKBIB	-3.64031	-4.47116	9.21262	16.4789	15.6481	29.3319
NFKBID	-1.60563	2.18519	0.296377	18.5136	22.3044	20.4156
NFKBIE	-0.593877	-4.16197	4.21318	19.5254	15.9573	24.3324
NFKBIL1	-8.3127	4.7837	8.54541	11.8065	24.9029	28.6646
NFKBIZ	-2.02527	-7.076	-0.613969	18.094	13.0432	19.5053
NFX1	-8.41886	-0.880943	6.25629	11.7004	19.2383	26.3755
NFXL1	-11.596	-1.242	9.82118	8.52322	18.8772	29.9404
NFYA	-0.736238	-1.44773	0.947145	19.383	18.6715	21.0664
NFYB	-1.89172	1.50311	2.01092	18.2275	21.6223	22.1302
NFYC	0.141495	0.28056	0.683283	20.2607	20.3998	20.8025
NHLH1	-0.216416	1.04737	0.103313	19.9028	21.1666	20.2225
NHLH2	4.35423	-0.1058	-4.90548	24.4735	20.0134	15.2138
NKX2-1	3.67322	1.43608	-4.5165	23.7925	21.5553	15.6027
NKX2-2	7.52423	1.55664	-9.64893	27.6435	21.6759	10.4703
NKX2-3	2.79983	1.38048	-4.48009	22.9191	21.4997	15.6391
NKX2-5	3.71361	2.55476	-3.97827	23.8328	22.674	16.141
NKX2-8	-1.68201	0.0877405	0.251475	18.4372	20.207	20.3707
NKX3-1	-1.18073	0.0146849	1.16404	18.9385	20.1339	21.2833
NKX3-2	-0.497414	0.126305	-0.432545	19.6218	20.2455	19.6867
NKX6-1	-2.48938	0.528591	0.580132	17.6299	20.6478	20.6994
NKX6-2	-0.342116	-0.540866	0.60626	19.7771	19.5784	20.7255
NOBOX	-0.89247	0.874091	-0.276039	19.2268	20.9933	19.8432
NONO	-0.551381	-0.328434	-0.263121	19.5679	19.7908	19.8561
NOTO	-1.24343	0.939365	-1.22307	18.8758	21.0586	18.8962
NPAS1	3.52612	1.13313	-1.50867	23.6454	21.2524	18.6106
NPAS2	1.04863	0.695051	0.832914	21.1679	20.8143	20.9521
NPAS3	3.88528	1.65808	-4.39906	24.0045	21.7773	15.7202
NPAS4	7.7182	0.93564	-6.26342	27.8374	21.0549	13.8558
NR0B1	-1.11124	0.0990113	0.940431	19.008	20.2182	21.0597
NR0B2	1.04352	-0.319659	-1.55902	21.1628	19.7996	18.5602
NR1D1	1.66567	0.959975	-0.178747	21.7849	21.0792	19.9405
NR1D2	-4.29066	0.975965	3.32039	15.8286	21.0952	23.4396
NR1H2	-1.10769	0.823983	0.610066	19.0116	20.9432	20.7293
NR1H3	-0.117335	0.74948	0.565063	20.0019	20.8687	20.6843
NR1H4	1.3799	1.51082	-2.15779	21.4991	21.6301	17.9614
NR1I2	0.992966	-0.899233	0.0127366	21.1122	19.22	20.132
NR1I3	2.1579	1.58961	0.00264663	22.2771	21.7088	20.1219
NR2C1	5.10032	-3.80833	-3.18555	25.2196	16.3109	16.9337
NR2C2	-3.85623	1.24851	3.03101	16.263	21.3677	23.1503
NR2E1	0.836087	0.995639	-2.82495	20.9553	21.1149	17.2943
NR2E3	-0.905885	1.62054	1.29362	19.2134	21.7398	21.4129
NR2F1	-0.104616	2.22122	-0.299448	20.0146	22.3405	19.8198
NR2F2	0.811868	0.178006	-0.777058	20.9311	20.2972	19.3422
NR2F6	0.937048	0.23938	-0.90446	21.0563	20.3586	19.2148
NR3C1	1.56367	0.277377	-2.23201	21.6829	20.3966	17.8872
NR3C2	-1.38776	1.38459	3.17253	18.7315	21.5038	23.2918
NR4A1	-0.134972	1.4058	0.461431	19.9843	21.525	20.5807
NR4A2	0.431852	1.77391	-0.401631	20.5511	21.8931	19.7176
NR4A3	-1.71965	-4.49832	0.746284	18.3996	15.6209	20.8655
NR5A1	2.3655	0.148219	-2.18639	22.4847	20.2675	17.9328
NR5A2	0.728934	0.397108	-0.582618	20.8482	20.5163	19.5366
NR6A1	2.44131	1.0694	-2.13483	22.5605	21.1886	17.9844
NRF1	-0.42785	0.965823	1.75514	19.6914	21.0851	21.8744
NRL	-2.86874	3.19046	7.13732	17.2505	23.3097	27.2566
OLIG1	4.20257	0.110841	-4.02132	24.3218	20.2301	16.0979
OLIG2	2.70853	2.34613	-3.7187	22.8278	22.4654	16.4005
OLIG3	-0.278039	-0.658828	0.211931	19.8412	19.4604	20.3312
ONECUT1	0.228013	0.0256144	-0.151066	20.3472	20.1449	19.9682
ONECUT2	-0.843097	0.0738422	-0.0479858	19.2761	20.1931	20.0713
ONECUT3	-0.61869	0.446298	0.305569	19.5005	20.5655	20.4248
OSR1	6.73555	1.11941	-4.73685	26.8548	21.2386	15.3824
OSR2	5.82064	2.76773	-6.7572	25.9399	22.887	13.362
OTX1	0.707627	1.09905	-1.45495	20.8269	21.2183	18.6643
OTX2	-0.362176	0.932279	0.338288	19.7571	21.0515	20.4575
OVOL1	5.06615	-0.249539	-5.09274	25.1854	19.8697	15.0265
OVOL2	-9.14925	-0.177205	9.30286	10.97	19.942	29.4221
PATZ1	-0.742404	-6.4185	-1.54802	19.3768	13.7007	18.5712
PAX1	0.178984	0.418182	-0.519863	20.2982	20.5374	19.5994
PAX2	2.31284	1.09114	-3.61269	22.4321	21.2104	16.5065
PAX3	-1.15373	-0.914847	1.06849	18.9655	19.2044	21.1877
PAX4	0.222203	1.76701	-2.64062	20.3414	21.8862	17.4786
PAX5	0.292497	1.36104	0.381102	20.4117	21.4803	20.5003
PAX6	1.64948	0.729517	-2.30229	21.7687	20.8488	17.8169
PAX7	-0.14607	0.256755	0.652703	19.9732	20.376	20.7719
PAX8	1.45317	-0.54186	-0.711122	21.5724	19.5774	19.4081
PAX9	1.24651	-0.0952636	-1.20611	21.3657	20.024	18.9131
PBRM1	-18.3384	-2.97604	11.6973	1.78088	17.1432	31.8166
PBX1	-1.26816	4.31948	0.647807	18.8511	24.4387	20.767
PBX2	-1.90588	1.38296	0.332633	18.2134	21.5022	20.4519
PBX3	0.389898	1.95176	-0.739503	20.5091	22.071	19.3797
PBX4	1.06118	0.361253	2.10144	21.1804	20.4805	22.2207
PDX1	0.0251078	1.00438	-0.665682	20.1443	21.1236	19.4536
PEG3	1.11522	2.15726	-2.50385	21.2345	22.2765	17.6154
PGR	1.18258	-0.0146849	-0.805291	21.3018	20.1046	19.3139
PHF5A	-16.884	-10.9169	25.1807	3.23528	9.20231	45.3
PHOX2A	-1.72021	-0.316322	0.521594	18.399	19.8029	20.6408
PHOX2B	-1.3225	0.928315	0.313517	18.7967	21.0476	20.4328
PHTF1	-9.08631	-3.16406	8.27771	11.0329	16.9552	28.3969
PHTF2	-10.381	-1.41247	7.50231	9.73827	18.7068	27.6215
PITX1	-0.102629	1.46087	0.823903	20.0166	21.5801	20.9431
PITX2	1.74822	0.260411	-0.932984	21.8675	20.3796	19.1863
PITX3	0.537024	2.09216	-1.33591	20.6563	22.2114	18.7833
PKNOX1	-0.063058	-0.48573	1.3357	20.0562	19.6335	21.4549
PKNOX2	7.03819	2.86933	-6.06265	27.1574	22.9886	14.0566
PLAG1	0.00716296	2.00695	-1.26949	20.1264	22.1262	18.8498
PLAGL1	1.55768	3.00922	-0.844602	21.6769	23.1285	19.2746
PLAGL2	-2.0675	-0.699262	2.12871	18.0517	19.42	22.2479
POGZ	-5.44961	7.11663	1.95755	14.6696	27.2359	22.0768
POU1F1	2.7864	0.397165	-2.3781	22.9056	20.5164	17.7411
POU2F1	0.528022	0.876085	-0.154169	20.6473	20.9953	19.9651
POU2F2	-1.07678	-0.0204871	1.58099	19.0425	20.0987	21.7002
POU2F3	4.13444	0.145909	-4.0548	24.2537	20.2651	16.0644
POU3F1	2.89757	0.773765	-2.42924	23.0168	20.893	17.69
POU3F2	1.04763	1.01523	-1.85225	21.1669	21.1345	18.267
POU3F3	5.06599	0.474473	-5.88698	25.1852	20.5937	14.2323
POU3F4	3.99245	0.446743	-5.52292	24.1117	20.566	14.5963
POU4F1	0.191481	2.75382	-1.65436	20.3107	22.8731	18.4649
POU4F2	0.375396	1.75863	-1.30249	20.4946	21.8779	18.8167
POU4F3	0.645309	1.97579	-2.17467	20.7645	22.095	17.9446
POU5F1	1.38799	0.646727	-1.12187	21.5072	20.766	18.9974
POU5F1B	-0.417095	0.178492	0.105109	19.7021	20.2977	20.2243
POU6F1	-1.56797	5.91767	0.631697	18.5513	26.0369	20.7509
POU6F2	-1.57255	0.368318	0.556335	18.5467	20.4876	20.6756
PPARA	0.841497	-0.747401	-0.638737	20.9607	19.3718	19.4805
PPARD	0.0882256	0.422685	0.525698	20.2075	20.5419	20.6449
PPARG	0.392272	0.282484	-0.39377	20.5115	20.4017	19.7255
PPP1R13L	4.89898	1.58569	-1.74814	25.0182	21.7049	18.3711
PRDM1	-0.000654934	0.405115	0.0403906	20.1186	20.5244	20.1596
PRDM10	-7.71895	1.06495	4.04967	12.4003	21.1842	24.1689
PRDM14	4.07292	0.292202	-2.03032	24.1922	20.4114	18.0889
PRDM15	-0.762572	3.73322	1.4007	19.3567	23.8525	21.5199
PRDM16	8.90522	0.43467	-7.88098	29.0245	20.5539	12.2383
PRDM2	-9.08785	1.97532	2.14403	11.0314	22.0946	22.2633
PRDM4	-10.3067	-3.03539	8.80586	9.81251	17.0838	28.9251
PRDM5	2.40666	-0.542223	-2.05386	22.5259	19.577	18.0654
PRDM6	1.10629	2.35706	-2.22461	21.2255	22.4763	17.8946
PRDM8	4.1594	2.97707	-3.64984	24.2786	23.0963	16.4694
PROP1	-0.827261	-0.203216	0.124962	19.292	19.916	20.2442
PROX1	0.0292124	-0.923681	0.795076	20.1484	19.1956	20.9143
PROX2	-2.96543	2.83037	1.34788	17.1538	22.9496	21.4671
PRRX1	3.68736	1.90127	-3.96235	23.8066	22.0205	16.1569
PRRX2	4.7399	1.37332	-3.03526	24.8591	21.4926	17.084
PSPC1	-10.4595	-4.91567	13.7509	9.65971	15.2036	33.8702
PTF1A	0.67311	2.01625	-1.31975	20.7923	22.1355	18.7995
PURA	-12.5826	1.56516	6.27989	7.53659	21.6844	26.3991
PURB	-12.9324	-3.73662	4.67255	7.18682	16.3826	24.7918
PURG	1.71563	1.91347	-1.94688	21.8349	22.0327	18.1724
RARA	1.68765	0.331097	-1.86906	21.8069	20.4503	18.2502
RARB	1.53736	0.160876	-2.19299	21.6566	20.2801	17.9262
RARG	2.31266	0.436609	-2.18904	22.4319	20.5558	17.9302
RAX	-1.8159	0.176343	0.84595	18.3033	20.2956	20.9652
RAX2	-0.499911	0.549997	-0.546939	19.6193	20.6692	19.5723
RBAK	-10.6473	0.0852889	4.38659	9.47194	20.2045	24.5058
RBPJ	-2.84586	-1.42841	1.86053	17.2734	18.6908	21.9798
RBPJL	9.16184	2.1966	-9.84071	29.2811	22.3158	10.2785
RC3H2	-18.048	-4.33918	8.40421	2.07119	15.7801	28.5234
RCOR1	1.5501	-0.0455396	-0.0813083	21.6693	20.0737	20.0379
RCOR2	-3.25734	-2.78555	1.2145	16.8619	17.3337	21.3337
RCOR3	10.674	-3.38943	-5.90439	30.7932	16.7298	14.2148
REL	1.18299	-2.42239	-1.45134	21.3022	17.6968	18.6679
RELA	2.08666	-4.59118	-0.764326	22.2059	15.5281	19.3549
RELB	1.29643	-2.53674	-0.170315	21.4157	17.5825	19.9489
RERE	4.95825	-5.80122	-2.87904	25.0775	14.318	17.2402
REST	-1.49676	0.00405759	1.62296	18.6225	20.1233	21.7422
RFX1	0.835539	1.95591	-2.14632	20.9548	22.0751	17.9729
RFX2	-0.585422	1.14889	-0.121969	19.5338	21.2681	19.9973
RFX3	6.0559	-2.52041	-0.405349	26.1751	17.5988	19.7139
RFX4	4.47858	1.551	-5.66805	24.5978	21.6702	14.4512
RFX5	-0.59791	3.83462	1.15183	19.5213	23.9539	21.2711
RFX7	-9.38945	0.917578	6.97062	10.7298	21.0368	27.0899
RFX8	3.14835	0.972372	-2.77604	23.2676	21.0916	17.3432
RFXANK	-0.417931	3.8123	1.02937	19.7013	23.9315	21.1486
RFXAP	-0.417931	3.8123	1.02937	19.7013	23.9315	21.1486
RHOXF1	1.93825	3.68722	-1.2412	22.0575	23.8065	18.878
RLF	-11.025	-5.31296	6.61244	9.09427	14.8063	26.7317
RORA	-3.30869	1.60273	3.52743	16.8105	21.722	23.6467
RORB	1.75091	1.32136	-2.58867	21.8701	21.4406	17.5306
RORC	4.10827	1.17033	-3.15504	24.2275	21.2896	16.9642
RREB1	-0.535835	2.62734	0.628474	19.5834	22.7466	20.7477
RUNX1	-0.853824	1.10394	-0.0249154	19.2654	21.2232	20.0943
RUNX2	-1.07719	-0.166459	1.20936	19.042	19.9528	21.3286
RUNX3	0.521478	1.0782	0.0290512	20.6407	21.1974	20.1483
RXRA	1.89024	-1.68855	-0.575792	22.0095	18.4307	19.5434
RXRB	0.435393	0.227674	-0.0121646	20.5546	20.3469	20.1071
RXRG	5.55037	2.97109	-5.36106	25.6696	23.0903	14.7582
SALL1	-3.76044	0.175715	3.53255	16.3588	20.295	23.6518
SALL2	2.3017	5.05147	0.146409	22.4209	25.1707	20.2656
SALL3	5.8688	-0.275426	-7.05057	25.988	19.8438	13.0687
SALL4	1.56925	2.17797	-2.12889	21.6885	22.2972	17.9903
SATB1	0.274221	-0.239497	0.331319	20.3935	19.8797	20.4506
SATB2	-0.960518	0.453656	1.50731	19.1587	20.5729	21.6265
SCRT1	-5.53923	-1.64266	6.4017	14.58	18.4766	26.5209
SCRT2	0.631841	0.923035	-0.375704	20.7511	21.0423	19.7435
SCX	1.7163	3.51655	0.0897521	21.8355	23.6358	20.209
SFPQ	-7.54635	-3.85689	5.43216	12.5729	16.2623	25.5514
SHOX	-0.390129	0.469973	-0.653647	19.7291	20.5892	19.4656
SHOX2	0.378018	0.477297	-1.18602	20.4973	20.5965	18.9332
SIM1	5.77153	1.91827	-7.20904	25.8908	22.0375	12.9102
SIM2	1.85548	1.34058	-1.47433	21.9747	21.4598	18.6449
SIX1	1.21898	1.45333	-1.6878	21.3382	21.5726	18.4314
SIX2	1.79441	-0.811103	-2.03776	21.9136	19.3081	18.0815
SIX3	2.19154	1.8602	-3.58825	22.3108	21.9794	16.531
SIX4	1.0824	-1.48648	-1.14311	21.2016	18.6328	18.9761
SIX5	0.84341	3.09123	-0.0639638	20.9626	23.2105	20.0553
SIX6	8.8412	1.12554	-11.0448	28.9604	21.2448	9.07446
SMAD1	-0.58245	-1.30817	0.724179	19.5368	18.8111	20.8434
SMAD2	-0.0273698	-0.859272	0.373167	20.0919	19.26	20.4924
SMAD3	0.826518	-1.2531	-0.336804	20.9458	18.8661	19.7824
SMAD4	1.4832	-0.964	-1.21264	21.6024	19.1552	18.9066
SMAD5	-3.15956	1.46325	0.875912	16.9597	21.5825	20.9951
SMAD6	3.60061	1.80601	-2.80442	23.7198	21.9252	17.3148
SMAD7	-1.44878	1.53764	0.786905	18.6705	21.6569	20.9061
SMAD9	0.451122	0.302047	-1.72783	20.5704	20.4213	18.3914
SMARCA1	-4.49645	-0.385735	5.01656	15.6228	19.7335	25.1358
SMARCA5	18.796	5.02165	-13.996	38.9152	25.1409	6.12325
SMARCC1	1.23417	0.934845	-0.484566	21.3534	21.0541	19.6347
SMARCC2	-0.867003	2.00394	0.188574	19.2522	22.1232	20.3078
SMARCE1	-18.8608	-0.971459	17.1931	1.25848	19.1478	37.3123
SNAI1	-0.143937	0.698066	-0.349241	19.9753	20.8173	19.77
SNAI2	-0.40911	0.741114	-0.218831	19.7101	20.8603	19.9004
SNAI3	3.28781	-4.4851	-4.71194	23.4071	15.6341	15.4073
SNAPC4	0.609304	2.25891	0.163609	20.7285	22.3781	20.2828
SOHLH1	6.55496	1.30175	-8.03389	26.6742	21.421	12.0853
SOX1	0.361968	1.42838	-0.962547	20.4812	21.5476	19.1567
SOX10	0.257261	1.09645	-0.405645	20.3765	21.2157	19.7136
SOX11	1.62549	-0.176643	-2.43466	21.7447	19.9426	17.6846
SOX12	1.08431	6.29228	0.411317	21.2036	26.4115	20.5306
SOX13	-0.695482	2.15618	-1.47406	19.4238	22.2754	18.6452
SOX15	3.68572	2.67307	-2.81629	23.805	22.7923	17.3029
SOX17	3.15343	0.806697	-2.91767	23.2727	20.9259	17.2016
SOX18	4.33121	1.28134	-3.16435	24.4504	21.4006	16.9549
SOX2	1.54288	1.71569	-4.04367	21.6621	21.8349	16.0756
SOX21	4.92373	2.54437	-6.93657	25.043	22.6636	13.1827
SOX3	1.29278	0.90826	-0.173003	21.412	21.0275	19.9462
SOX30	3.8617	-0.803256	-4.41346	23.9809	19.316	15.7058
SOX4	0.801389	0.354879	-0.595249	20.9206	20.4741	19.524
SOX5	1.3637	2.03021	-3.21315	21.4829	22.1494	16.9061
SOX6	1.16774	1.06603	-2.13031	21.287	21.1853	17.9889
SOX7	3.18875	-1.97426	-3.17177	23.308	18.145	16.9475
SOX8	5.03902	2.55354	-4.12763	25.1583	22.6728	15.9916
SOX9	2.48157	-0.287359	-2.26226	22.6008	19.8319	17.857
SP1	2.2248	1.22173	-2.14051	22.344	21.341	17.9787
SP100	-4.7101	-5.54968	5.34265	15.4091	14.5696	25.4619
SP110	-0.243028	-1.27675	1.58999	19.8762	18.8425	21.7092
SP140	-0.341007	-2.36241	5.16269	19.7782	17.7568	25.2819
SP140L	-0.727867	0.0643343	4.20425	19.3914	20.1836	24.3235
SP2	-0.418586	1.87144	-0.647722	19.7007	21.9907	19.4715
SP3	3.42245	0.146879	-2.72619	23.5417	20.2661	17.393
SP4	-0.757584	2.02788	-0.197423	19.3617	22.1471	19.9218
SP5	0.650181	0.342695	-0.375519	20.7694	20.4619	19.7437
SP6	1.79626	-0.346834	-0.742453	21.9155	19.7724	19.3768
SP8	-2.55321	0.974587	1.89762	17.566	21.0938	22.0169
SPDEF	1.30532	-0.104584	-1.17942	21.4246	20.0147	18.9398
SPI1	-0.679928	1.64394	0.22086	19.4393	21.7632	20.3401
SPIB	0.527368	-0.606596	0.583898	20.6466	19.5126	20.7031
SPIC	0.184504	0.805578	-0.53677	20.3037	20.9248	19.5825
SREBF1	1.15085	-1.97243	1.0644	21.2701	18.1468	21.1836
SREBF2	0.916182	-2.40194	0.968451	21.0354	17.7173	21.0877
SRF	-0.0882069	1.13882	0.1913	20.031	21.2581	20.3105
SRY	-1.05817	1.86636	1.38627	19.0611	21.9856	21.5055
SSRP1	-4.06841	-1.13106	2.74894	16.0508	18.9882	22.8682
ST18	-5.2952	-0.920071	5.60671	14.824	19.1992	25.7259
STAT1	1.44357	-1.15554	0.849364	21.5628	18.9637	20.9686
STAT2	4.10122	-4.06509	0.4992	24.2205	16.0541	20.6184
STAT3	1.60854	-1.98212	-0.213931	21.7278	18.1371	19.9053
STAT4	-0.628194	-1.5319	1.82768	19.491	18.5873	21.9469
STAT5A	0.755882	-1.04496	0.0952826	20.8751	19.0743	20.2145
STAT5B	0.143027	-0.605394	0.224974	20.2623	19.5138	20.3442
STAT6	-0.546028	0.855875	-0.391755	19.5732	20.9751	19.7275
T	2.55602	0.470812	-2.1945	22.6753	20.59	17.9247
TADA2A	-4.42268	1.72498	7.14472	15.6966	21.8442	27.264
TADA2B	-8.46238	2.48556	8.53146	11.6569	22.6048	28.6507
TAF1	-2.88166	-1.11745	1.29214	17.2376	19.0018	21.4114
TAL1	0.282575	0.46003	-0.0436612	20.4018	20.5793	20.0756
TBP	-1.47035	0.125064	0.741738	18.6489	20.2443	20.861
TBPL1	-13.1411	-6.78802	12.3957	6.97812	13.3312	32.5149
TBR1	3.69673	-0.544065	-4.3383	23.816	19.5752	15.7809
TBX1	3.90052	1.94274	-2.60141	24.0198	22.062	17.5178
TBX15	2.09109	1.94546	-1.45979	22.2103	22.0647	18.6594
TBX18	-6.69612	-0.646587	7.12345	13.4231	19.4726	27.2427
TBX19	-1.39979	1.2155	2.77497	18.7194	21.3347	22.8942
TBX2	6.89976	2.27001	-5.46742	27.019	22.3892	14.6518
TBX20	1.5995	-0.684082	-1.02135	21.7187	19.4352	19.0979
TBX21	0.129644	0.484817	-0.342929	20.2489	20.6041	19.7763
TBX3	-3.51838	-2.96035	2.4758	16.6009	17.1589	22.595
TBX4	0.634191	2.26789	0.446269	20.7534	22.3871	20.5655
TBX5	1.67127	2.1597	-0.75043	21.7905	22.2789	19.3688
TBX6	0.134088	3.56135	1.96061	20.2533	23.6806	22.0798
TCF12	-2.27902	1.54233	1.65436	17.8402	21.6616	21.7736
TCF15	5.16664	0.946078	-4.05134	25.2859	21.0653	16.0679
TCF21	4.4372	2.19432	-3.53758	24.5564	22.3136	16.5817
TCF23	-3.65561	-1.12153	2.8603	16.4636	18.9977	22.9795
TCF25	0.623628	-0.75367	-1.0229	20.7429	19.3656	19.0963
TCF3	-0.283618	1.8729	0.341382	19.8356	21.9921	20.4606
TCF4	-1.03953	0.710192	0.67402	19.0797	20.8294	20.7933
TCF7	-0.76449	-0.692336	1.19701	19.3547	19.4269	21.3162
TCF7L1	3.73282	4.02428	-2.77946	23.8521	24.1435	17.3398
TCF7L2	1.29546	-0.921302	-0.283915	21.4147	19.1979	19.8353
TCFL5	-4.65052	1.72647	6.12404	15.4687	21.8457	26.2433
TEAD1	0.184372	0.987815	-1.08059	20.3036	21.1071	19.0386
TEAD2	-0.0507895	-0.508172	1.11727	20.0684	19.6111	21.2365
TEAD3	2.45041	1.77586	-1.9243	22.5697	21.8951	18.1949
TEAD4	-0.012459	-0.747315	-0.0636782	20.1068	19.3719	20.0556
TEF	-2.32119	0.511929	1.46188	17.798	20.6312	21.5811
TET1	0.278547	2.13404	0.234725	20.3978	22.2533	20.354
TFAM	-18.8865	-8.15208	18.4761	1.23276	11.9672	38.5954
TFAP2A	-0.0345659	1.19306	-0.322202	20.0847	21.3123	19.797
TFAP2B	2.66559	2.24514	-2.73485	22.7848	22.3644	17.3844
TFAP2C	0.574618	1.4093	-0.660902	20.6939	21.5285	19.4583
TFAP2E	0.647133	6.0035	-1.32344	20.7664	26.1227	18.7958
TFAP4	2.13793	1.59375	-1.50447	22.2572	21.713	18.6148
TFCP2	0.957518	0.692606	0.10238	21.0768	20.8118	20.2216
TFCP2L1	-2.41588	-2.12271	1.65878	17.7034	17.9965	21.778
TFDP1	-0.91242	-0.258303	2.62097	19.2068	19.8609	22.7402
TFDP2	-8.22407	4.35061	8.28695	11.8952	24.4699	28.4062
TFE3	-4.06465	0.0839028	5.96093	16.0546	20.2031	26.0802
TFEB	-4.16242	5.30469	3.51332	15.9568	25.4239	23.6326
TFEC	-11.6284	5.83469	8.44312	8.49084	25.9539	28.5624
TGIF1	-0.240005	-2.06033	-0.665403	19.8792	18.0589	19.4538
TGIF2	-0.000430188	-1.29787	-1.03343	20.1188	18.8214	19.0858
THAP1	-1.80895	0.89302	0.940009	18.3103	21.0123	21.0592
THAP10	-9.78072	1.23814	13.3587	10.3385	21.3574	33.4779
THAP11	2.40571	1.0701	-4.16439	22.5249	21.1893	15.9548
THAP2	-5.26124	-1.0325	5.71738	14.858	19.0867	25.8366
THAP3	-3.96429	4.32329	6.56077	16.155	24.4425	26.68
THAP4	-10.1758	1.01876	17.957	9.94348	21.138	38.0762
THAP5	-12.3413	-2.9564	8.12944	7.77795	17.1628	28.2487
THAP6	-11.3875	3.88887	8.0923	8.73176	24.0081	28.2115
THAP7	-4.61323	5.74862	10.2583	15.506	25.8679	30.3776
THAP8	-4.67618	5.36506	9.85047	15.4431	25.4843	29.9697
THAP9	-8.55563	-0.166453	6.11509	11.5636	19.9528	26.2343
THRA	-1.89979	4.34467	3.78615	18.2194	24.4639	23.9054
THRB	-2.06662	0.390897	0.941435	18.0526	20.5101	21.0607
TLX1	8.73173	1.04018	-10.0411	28.851	21.1594	10.0782
TONSL	-1.95477	6.02619	9.77761	18.1645	26.1454	29.8968
TOX	2.2628	-0.119163	-1.64884	22.382	20.0001	18.4704
TOX2	1.84241	0.959641	-2.0882	21.9616	21.0789	18.031
TOX3	4.05132	-0.620369	-4.54496	24.1706	19.4989	15.5743
TOX4	-14.3532	-6.14436	13.8994	5.76602	13.9749	34.0186
TP53	-0.0848248	0.099882	-0.108498	20.0344	20.2191	20.0107
TP63	1.854	0.437567	-1.55235	21.9732	20.5568	18.5669
TP73	-1.60519	0.421697	0.319035	18.514	20.5409	20.4383
TRERF1	0.263602	4.82013	1.97482	20.3828	24.9394	22.0941
TRPS1	2.85109	-0.245432	-1.22804	22.9703	19.8738	18.8912
TSC22D1	1.80146	0.248634	-0.764346	21.9207	20.3679	19.3549
TSC22D2	-7.33074	-6.01137	2.71184	12.7885	14.1079	22.8311
TSC22D3	0.276661	1.3927	-1.20425	20.3959	21.5119	18.915
TSC22D4	-2.55506	-1.4551	1.99252	17.5642	18.6641	22.1118
TSHZ1	-3.31992	3.129	3.92605	16.7993	23.2482	24.0453
TSHZ2	4.95646	1.3387	-3.8205	25.0757	21.4579	16.2987
TSHZ3	5.36677	2.39131	-4.52541	25.486	22.5105	15.5938
TWIST1	0.35488	0.75529	-0.312328	20.4741	20.8745	19.8069
TWIST2	-0.237482	-0.705665	-0.143999	19.8818	19.4136	19.9752
UBP1	-14.1725	-3.87186	11.0176	5.94671	16.2474	31.1368
UBTF	-0.90724	1.38083	-0.533113	19.212	21.5001	19.5861
UNCX	5.18942	2.24199	-7.61363	25.3087	22.3612	12.5056
USF1	0.675921	1.06704	-0.437663	20.7952	21.1863	19.6816
USF2	0.165704	2.01265	-0.661916	20.2849	22.1319	19.4573
VAX1	-0.122177	1.15506	-0.744107	19.9971	21.2743	19.3751
VAX2	-0.122177	1.15506	-0.744107	19.9971	21.2743	19.3751
VDR	0.123883	-0.95701	0.288024	20.2431	19.1622	20.4073
VENTX	-5.58922	6.68339	2.36317	14.53	26.8026	22.4824
VEZF1	-9.23327	0.708626	2.87224	10.886	20.8279	22.9915
VSX1	0.275659	1.44277	-2.91134	20.3949	21.562	17.2079
VSX2	0.297185	1.81192	-2.73512	20.4164	21.9312	17.3841
WHSC1	-4.74158	0.562142	6.8556	15.3777	20.6814	26.9748
WIZ	-0.977215	2.92785	6.69502	19.142	23.0471	26.8143
WT1	-1.08818	-2.19897	0.39862	19.0311	17.9203	20.5179
XBP1	1.54621	1.06684	-2.16313	21.6654	21.1861	17.9561
YBX1	1.99059	0.64916	-2.14305	22.1098	20.7684	17.9762
YBX2	2.59849	1.24194	-1.00376	22.7177	21.3612	19.1155
YBX3	4.47703	6.01568	-5.29108	24.5963	26.1349	14.8282
YY1	-0.214727	1.30359	-0.971754	19.9045	21.4228	19.1475
YY2	-5.66822	-0.523462	4.33048	14.451	19.5958	24.4497
ZBED1	-1.8033	0.529841	1.32423	18.3159	20.6491	21.4435
ZBED2	6.19058	-0.0710436	-5.21202	26.3098	20.0482	14.9072
ZBED3	-5.10771	6.35638	5.96302	15.0115	26.4756	26.0823
ZBED4	-4.7738	-4.53062	9.30981	15.3454	15.5886	29.429
ZBED5	-9.33424	1.1741	5.97709	10.785	21.2933	26.0963
ZBED6	7.6077	-2.22729	-2.40673	27.7269	17.8919	17.7125
ZBTB1	10.4141	-0.795083	-4.69512	30.5333	19.3242	15.4241
ZBTB11	-2.66847	-1.46797	0.817064	17.4508	18.6513	20.9363
ZBTB12	-0.229771	3.45027	3.20234	19.8895	23.5695	23.3216
ZBTB14	-7.17506	5.12539	8.35936	12.9442	25.2446	28.4786
ZBTB16	-1.29751	0.480344	1.20543	18.8217	20.5996	21.3247
ZBTB17	-0.867187	4.71262	3.11698	19.252	24.8319	23.2362
ZBTB18	-0.346629	-2.44033	0.532108	19.7726	17.6789	20.6513
ZBTB2	-11.6525	-4.04226	6.84009	8.46672	16.077	26.9593
ZBTB20	-2.02316	-1.62674	1.94056	18.0961	18.4925	22.0598
ZBTB21	-7.52112	-7.25156	3.31396	12.5981	12.8677	23.4332
ZBTB22	-2.3889	6.08042	4.90828	17.7303	26.1997	25.0275
ZBTB24	-10.8128	-0.671529	10.4811	9.30642	19.4477	30.6003
ZBTB25	-7.45398	3.89796	3.87964	12.6653	24.0172	23.9989
ZBTB26	-7.97182	1.20526	3.50365	12.1474	21.3245	23.6229
ZBTB32	1.30014	-2.51014	1.39885	21.4194	17.6091	21.5181
ZBTB33	-2.74679	0.796179	0.812622	17.3724	20.9154	20.9319
ZBTB34	-8.4651	-1.33747	2.68273	11.6541	18.7818	22.802
ZBTB37	-8.36689	4.18996	3.38202	11.7523	24.3092	23.5013
ZBTB38	-10.8465	-0.314472	6.8015	9.27271	19.8048	26.9207
ZBTB39	-5.93124	1.12768	4.78137	14.188	21.2469	24.9006
ZBTB4	1.94172	-3.78664	-4.14789	22.061	16.3326	15.9713
ZBTB40	-3.67711	7.50121	1.42236	16.4421	27.6204	21.5416
ZBTB41	-14.2056	-1.22151	8.10879	5.91367	18.8977	28.228
ZBTB42	-3.29682	0.0303369	9.27992	16.8224	20.1496	29.3992
ZBTB43	-7.30843	-3.74144	1.83542	12.8108	16.3778	21.9547
ZBTB44	-13.0633	0.788015	4.9963	7.0559	20.9073	25.1155
ZBTB45	-2.74398	4.44898	9.13214	17.3753	24.5682	29.2514
ZBTB46	3.36956	6.23266	-2.8634	23.4888	26.3519	17.2558
ZBTB47	1.50336	3.53417	0.588973	21.6226	23.6534	20.7082
ZBTB48	-1.87844	8.35961	2.79593	18.2408	28.4788	22.9152
ZBTB49	-1.3657	1.57643	1.18515	18.7535	21.6957	21.3044
ZBTB5	-4.21324	0.817233	0.502917	15.906	20.9365	20.6222
ZBTB6	-7.58516	0.432612	5.23674	12.5341	20.5518	25.356
ZBTB7A	-0.732759	-1.26019	0.7821	19.3865	18.859	20.9013
ZBTB7B	2.39983	-1.00642	-6.2577	22.5191	19.1128	13.8615
ZBTB7C	3.43472	0.334966	-1.01673	23.554	20.4542	19.1025
ZBTB8B	0.427628	4.75698	-3.66458	20.5469	24.8762	16.4547
ZC3H4	-1.36706	6.53026	2.25917	18.7522	26.6495	22.3784
ZC3H6	-8.12958	1.12384	6.87801	11.9897	21.2431	26.9972
ZC3H8	-0.0786888	-1.09586	-1.24842	20.0405	19.0234	18.8708
ZEB1	-1.43581	1.06183	0.867653	18.6834	21.1811	20.9869
ZEB2	2.9006	0.568436	-1.84769	23.0198	20.6877	18.2715
ZFAT	-2.98358	2.9328	4.07417	17.1357	23.052	24.1934
ZFHX2	2.21988	2.25557	-0.926507	22.3391	22.3748	19.1927
ZFHX3	-2.11856	2.9725	-0.571424	18.0007	23.0917	19.5478
ZFHX4	6.67207	0.0582651	-5.87156	26.7913	20.1775	14.2477
ZFP1	-10.1918	-0.967749	8.67031	9.92744	19.1515	28.7895
ZFP14	-9.10444	4.5178	5.95748	11.0148	24.637	26.0767
ZFP2	-1.86413	1.8216	1.39999	18.2551	21.9408	21.5192
ZFP28	-3.66155	3.64385	1.48624	16.4577	23.7631	21.6055
ZFP3	-5.15813	2.26516	6.5589	14.9611	22.3844	26.6781
ZFP30	-7.89392	2.69639	4.6246	12.2253	22.8156	24.7438
ZFP37	-4.8019	2.09344	2.18609	15.3173	22.2127	22.3053
ZFP41	-0.964197	7.50908	2.42035	19.155	27.6283	22.5396
ZFP42	-5.68922	1.70298	3.83438	14.43	21.8222	23.9536
ZFP62	-9.17332	3.51473	6.99434	10.9459	23.634	27.1136
ZFP64	-6.27082	2.59525	12.1073	13.8484	22.7145	32.2266
ZFP69	-5.02171	1.46279	7.36156	15.0975	21.582	27.4808
ZFP69B	-5.36455	-4.60298	9.13069	14.7547	15.5163	29.2499
ZFP82	0.184153	1.66826	-0.152308	20.3034	21.7875	19.9669
ZFP90	-8.1298	4.14974	6.60991	11.9894	24.269	26.7291
ZFP91	-19.0515	-7.40982	12.2601	1.06771	12.7094	32.3793
ZFP92	0.717491	1.703	-0.81574	20.8367	21.8222	19.3035
ZFPM1	-0.147204	3.33924	3.68535	19.972	23.4585	23.8046
ZFPM2	5.56958	0.907249	-6.26618	25.6888	21.0265	13.8531
ZFX	-4.05522	-0.184506	2.41141	16.064	19.9347	22.5306
ZFY	0.860632	2.63131	-1.62519	20.9799	22.7505	18.494
ZGLP1	0.881545	-3.78195	-3.169	21.0008	16.3373	16.9502
ZGPAT	0.329164	-4.37523	-2.20774	20.4484	15.744	17.9115
ZHX1	0.77037	-2.39689	-0.648081	20.8896	17.7223	19.4712
ZHX2	3.21395	-1.08444	-2.67915	23.3332	19.0348	17.4401
ZHX3	1.68047	-4.08247	-2.10372	21.7997	16.0368	18.0155
ZIC1	2.56617	0.871884	-1.62842	22.6854	20.9911	18.4908
ZIC2	7.26585	0.801489	-7.7045	27.3851	20.9207	12.4147
ZIC3	4.24081	0.17898	-3.30742	24.36	20.2982	16.8118
ZIC4	3.21942	0.83858	-2.14952	23.3387	20.9578	17.9697
ZIC5	5.49098	0.663983	-7.3035	25.6102	20.7832	12.8157
ZIK1	-3.02853	3.21558	1.85567	17.0907	23.3348	21.9749
ZIM3	0.342984	0.173442	-0.862353	20.4622	20.2927	19.2569
ZKSCAN1	0.00266235	1.2321	0.124645	20.1219	21.3513	20.2439
ZKSCAN2	-4.03403	4.84006	3.47961	16.0852	24.9593	23.5988
ZKSCAN3	-3.36654	2.50676	2.12041	16.7527	22.626	22.2396
ZKSCAN4	-4.0002	5.02668	4.72869	16.119	25.1459	24.8479
ZKSCAN5	-7.51688	0.878386	8.17442	12.6024	20.9976	28.2937
ZKSCAN7	-4.5045	2.30892	4.2959	15.6147	22.4282	24.4151
ZKSCAN8	-9.09228	3.10613	3.13594	11.027	23.2254	23.2552
ZNF10	-4.66134	2.78963	1.78774	15.4579	22.9089	21.907
ZNF100	-5.53357	1.28007	4.34812	14.5857	21.3993	24.4674
ZNF101	-4.53249	0.0561731	5.6747	15.5867	20.1754	25.7939
ZNF107	-5.13928	1.50477	4.62935	14.98	21.624	24.7486
ZNF112	-3.93922	2.13507	1.69184	16.18	22.2543	21.8111
ZNF117	-2.83707	1.08807	1.65602	17.2822	21.2073	21.7753
ZNF121	-4.00136	-3.112	4.56976	16.1179	17.0072	24.689
ZNF124	-1.71816	0.74261	3.25188	18.4011	20.8618	23.3711
ZNF131	-14.152	-5.26431	7.50429	5.96723	14.8549	27.6235
ZNF132	-3.42596	1.64575	4.11765	16.6933	21.765	24.2369
ZNF133	-2.93995	7.56553	2.66094	17.1793	27.6848	22.7802
ZNF134	-2.59262	3.32193	1.44111	17.5266	23.4412	21.5603
ZNF135	-0.223055	3.46911	0.424914	19.8962	23.5883	20.5442
ZNF136	-5.10189	0.836218	2.40278	15.0173	20.9555	22.522
ZNF138	-9.46639	1.28862	10.2954	10.6528	21.4079	30.4147
ZNF14	-5.94677	2.60047	2.77747	14.1725	22.7197	22.8967
ZNF140	-7.60773	0.974104	4.91901	12.5115	21.0933	25.0382
ZNF141	-7.62424	0.811082	2.437	12.495	20.9303	22.5562
ZNF142	-0.8735	8.84217	-0.246928	19.2457	28.9614	19.8723
ZNF143	-0.735696	-0.0983175	0.151228	19.3835	20.0209	20.2705
ZNF146	-13.348	-6.46097	10.814	6.77126	13.6583	30.9333
ZNF148	0.736392	1.05834	-1.13251	20.8556	21.1776	18.9867
ZNF154	-0.262042	1.96663	-0.691751	19.8572	22.0859	19.4275
ZNF155	-1.96622	1.95565	0.304531	18.153	22.0749	20.4238
ZNF16	-7.53159	2.07348	8.32014	12.5876	22.1927	28.4394
ZNF160	-6.17422	1.31191	2.27152	13.945	21.4311	22.3908
ZNF165	-2.67559	1.23367	1.90296	17.4436	21.3529	22.0222
ZNF169	-5.68048	4.85677	2.4565	14.4388	24.976	22.5757
ZNF17	-5.47483	2.36391	1.70272	14.6444	22.4831	21.822
ZNF174	3.37632	-4.31597	-6.2248	23.4956	15.8033	13.8944
ZNF175	-3.96367	0.446422	2.3874	16.1556	20.5657	22.5066
ZNF18	-4.46015	3.80492	6.62576	15.6591	23.9242	26.745
ZNF180	-8.71464	1.98476	8.3561	11.4046	22.104	28.4753
ZNF181	-7.1696	1.85372	3.61223	12.9496	21.973	23.7315
ZNF182	-8.3767	6.18665	4.66216	11.7425	26.3059	24.7814
ZNF184	-10.0117	-1.45308	9.42164	10.1075	18.6662	29.5409
ZNF189	-4.10357	0.460314	1.96411	16.0157	20.5796	22.0833
ZNF19	-1.94608	2.65245	1.55154	18.1732	22.7717	21.6708
ZNF195	-7.03132	-3.63457	11.8217	13.0879	16.4847	31.941
ZNF197	-2.50565	0.616364	2.76605	17.6136	20.7356	22.8853
ZNF2	-4.0383	2.38909	5.16948	16.0809	22.5083	25.2887
ZNF200	-5.59302	1.42989	5.16015	14.5262	21.5491	25.2794
ZNF202	2.38663	0.113335	-6.14818	22.5059	20.2326	13.9711
ZNF205	-1.84387	8.45289	5.06962	18.2754	28.5721	25.1889
ZNF208	1.17853	0.439767	-0.700349	21.2978	20.559	19.4189
ZNF211	-4.68312	5.50361	1.34098	15.4361	25.6229	21.4602
ZNF212	-2.28738	4.20227	3.20591	17.8319	24.3215	23.3252
ZNF213	-1.86044	4.96018	5.96631	18.2588	25.0794	26.0855
ZNF214	-2.26736	2.09452	1.62034	17.8519	22.2138	21.7396
ZNF215	-2.49258	-3.91803	6.25241	17.6267	16.2012	26.3716
ZNF217	-2.18129	-0.0497029	-0.0188364	17.9379	20.0695	20.1004
ZNF219	-2.13649	6.19137	4.75414	17.9827	26.3106	24.8734
ZNF22	-10.9328	-3.98985	10.3415	9.1864	16.1294	30.4607
ZNF221	-1.8648	1.59142	0.5441	18.2544	21.7107	20.6633
ZNF222	-1.91184	1.89748	0.575197	18.2074	22.0167	20.6944
ZNF223	-0.340866	1.30226	0.120918	19.7784	21.4215	20.2402
ZNF224	8.93479	-4.64094	-4.26618	29.054	15.4783	15.8531
ZNF225	-5.94186	3.58274	3.04108	14.1774	23.702	23.1603
ZNF226	-7.00504	5.71027	4.61961	13.1142	25.8295	24.7388
ZNF227	-7.01056	-0.542957	4.22079	13.1087	19.5763	24.34
ZNF229	-1.31877	1.83546	0.451614	18.8005	21.9547	20.5709
ZNF23	-2.94284	4.63969	-0.126974	17.1764	24.7589	19.9923
ZNF230	-4.38615	2.91774	0.401491	15.7331	23.037	20.5207
ZNF232	-1.81365	0.521533	2.07025	18.3056	20.6408	22.1895
ZNF233	-1.73536	1.95963	0.81068	18.3839	22.0789	20.9299
ZNF234	-6.62714	2.04792	2.64127	13.4921	22.1672	22.7605
ZNF235	-4.64839	1.0628	1.96041	15.4708	21.182	22.0796
ZNF236	-6.74702	4.66772	5.432	13.3722	24.787	25.5512
ZNF239	-5.14363	-4.21238	14.5158	14.9756	15.9069	34.6351
ZNF24	0.684073	-0.893285	0.101408	20.8033	19.226	20.2206
ZNF248	-5.55584	4.12627	3.0974	14.5634	24.2455	23.2166
ZNF25	-7.98901	2.62603	6.53417	12.1302	22.7453	26.6534
ZNF250	-1.80056	2.94455	0.118106	18.3187	23.0638	20.2373
ZNF251	-2.69078	7.45769	1.26666	17.4285	27.5769	21.3859
ZNF253	-7.25794	2.1488	4.79995	12.8613	22.268	24.9192
ZNF254	-8.82776	-0.848517	4.99106	11.2915	19.2707	25.1103
ZNF256	2.78556	-2.75709	0.476927	22.9048	17.3621	20.5962
ZNF257	-1.23377	1.39531	0.651981	18.8855	21.5145	20.7712
ZNF26	-6.69456	-0.203532	4.17092	13.4247	19.9157	24.2902
ZNF260	-8.00599	-0.698575	5.50475	12.1132	19.4207	25.624
ZNF263	-3.00921	-3.59785	2.31073	17.11	16.5214	22.43
ZNF264	-4.07885	1.74421	0.700568	16.0404	21.8634	20.8198
ZNF266	-4.88655	4.06044	1.85069	15.2327	24.1797	21.9699
ZNF267	-9.87811	-10.1207	4.72985	10.2411	9.9985	24.8491
ZNF268	9.41329	-1.82093	-7.42128	29.5325	18.2983	12.698
ZNF273	1.54672	1.19986	-1.6334	21.666	21.3191	18.4858
ZNF274	1.3119	-0.732898	0.080393	21.4311	19.3863	20.1996
ZNF275	-3.42215	0.801068	2.95497	16.6971	20.9203	23.0742
ZNF276	0.0742366	6.56656	1.39215	20.1935	26.6858	21.5114
ZNF277	-17.5164	-1.94225	15.8077	2.60282	18.177	35.927
ZNF28	-10.5543	-2.99322	9.71811	9.56495	17.126	29.8373
ZNF280B	-2.32243	0.830566	2.01579	17.7968	20.9498	22.135
ZNF280C	-8.71708	-1.63031	5.80311	11.4022	18.4889	25.9223
ZNF280D	-11.0739	2.60505	7.25185	9.04534	22.7243	27.3711
ZNF281	7.78263	3.42488	-3.83865	27.9019	23.5441	16.2806
ZNF282	0.226878	6.1217	0.765705	20.3461	26.2409	20.8849
ZNF283	-8.34697	0.919246	4.2378	11.7723	21.0385	24.357
ZNF284	-2.32312	2.76897	1.57376	17.7961	22.8882	21.693
ZNF285	-2.45795	0.699177	2.25254	17.6613	20.8184	22.3718
ZNF286A	-6.2025	-1.27269	5.02224	13.9167	18.8465	25.1415
ZNF286B	-3.5706	-0.526551	1.49621	16.5486	19.5927	21.6154
ZNF287	-8.70398	3.43447	12.2215	11.4153	23.5537	32.3408
ZNF292	-10.4152	0.671206	3.13432	9.704	20.7904	23.2536
ZNF296	0.854992	1.65118	3.16962	20.9742	21.7704	23.2889
ZNF3	-3.96853	2.5472	5.6385	16.1507	22.6664	25.7577
ZNF30	-4.28748	3.69132	5.49441	15.8318	23.8106	25.6136
ZNF300	4.51752	0.137701	-5.48114	24.6368	20.2569	14.6381
ZNF302	-7.76747	2.05399	3.99381	12.3518	22.1732	24.113
ZNF304	2.42421	-1.99153	-0.053241	22.5434	18.1277	20.066
ZNF311	-2.27502	3.91486	4.20492	17.8442	24.0341	24.3242
ZNF316	-0.444176	8.28419	-0.512474	19.6751	28.4034	19.6068
ZNF317	-4.08148	1.32822	1.08483	16.0378	21.4475	21.2041
ZNF319	-2.4877	5.11986	4.20494	17.6315	25.2391	24.3242
ZNF32	-12.0974	0.333538	17.1294	8.02184	20.4528	37.2486
ZNF320	-2.66927	2.60292	1.81081	17.45	22.7222	21.93
ZNF322	-7.9707	0.143998	4.9252	12.1485	20.2632	25.0444
ZNF324	-0.728981	3.6027	1.35154	19.3903	23.7219	21.4708
ZNF324B	-1.17575	3.97353	5.47483	18.9435	24.0928	25.5941
ZNF329	-0.912446	3.50471	0.993717	19.2068	23.6239	21.113
ZNF331	0.741859	0.809624	-1.6366	20.8611	20.9289	18.4826
ZNF333	-4.74575	3.7569	0.555312	15.3735	23.8761	20.6745
ZNF334	-0.231618	2.97283	1.01897	19.8876	23.0921	21.1382
ZNF335	-0.389337	5.63747	1.58809	19.7299	25.7567	21.7073
ZNF337	-3.41847	5.94122	-0.355259	16.7008	26.0605	19.764
ZNF33A	-10.8725	3.11752	7.44804	9.2467	23.2368	27.5673
ZNF33B	-8.36472	5.34662	7.00559	11.7545	25.4659	27.1248
ZNF34	-3.89839	3.48644	2.47334	16.2208	23.6057	22.5926
ZNF341	-0.371463	3.98108	2.89866	19.7478	24.1003	23.0179
ZNF343	-3.35354	2.51394	1.25065	16.7657	22.6332	21.3699
ZNF345	-7.16571	3.29143	3.9987	12.9535	23.4107	24.1179
ZNF347	-6.53844	1.99512	2.4778	13.5808	22.1144	22.597
ZNF35	-8.07435	-7.62846	11.5564	12.0449	12.4908	31.6756
ZNF350	-2.57869	2.14341	-0.605868	17.5406	22.2626	19.5134
ZNF354A	-6.18563	1.25204	4.2018	13.9336	21.3713	24.321
ZNF354B	-8.11147	1.70164	3.4815	12.0078	21.8209	23.6007
ZNF354C	8.6812	-4.37044	-4.2437	28.8004	15.7488	15.8755
ZNF358	-3.50663	4.91118	6.39236	16.6126	25.0304	26.5116
ZNF362	-1.57621	7.41757	3.56321	18.543	27.5368	23.6824
ZNF366	1.45967	0.477295	-1.11977	21.5789	20.5965	18.9995
ZNF37A	-7.59482	0.857227	3.40094	12.5244	20.9765	23.5202
ZNF382	0.350007	0.955281	-0.950481	20.4692	21.0745	19.1688
ZNF383	9.10981	-1.93429	-4.22942	29.229	18.1849	15.8898
ZNF384	-2.08696	-0.877649	1.53144	18.0323	19.2416	21.6507
ZNF391	-3.99752	3.31503	4.54742	16.1217	23.4343	24.6667
ZNF394	-4.99237	-1.27204	1.15531	15.1269	18.8472	21.2746
ZNF396	5.40019	-3.24748	-6.95303	25.5194	16.8718	13.1662
ZNF397	10.0727	-2.34572	-3.81478	30.1919	17.7735	16.3045
ZNF398	-7.37335	0.371508	6.12121	12.7459	20.4907	26.2404
ZNF404	-3.81867	3.37981	2.12621	16.3006	23.4991	22.2454
ZNF407	-6.35272	4.25498	4.9289	13.7665	24.3742	25.0481
ZNF408	-2.40451	3.59166	6.06938	17.7147	23.7109	26.1886
ZNF41	-4.51834	2.95297	4.34468	15.6009	23.0722	24.4639
ZNF410	-2.26502	-0.208304	-0.692402	17.8542	19.9109	19.4268
ZNF414	-2.65635	8.29138	8.04288	17.4629	28.4106	28.1621
ZNF415	-2.58734	-0.282536	2.95382	17.5319	19.8367	23.0731
ZNF416	-3.07178	1.88541	4.44124	17.0475	22.0046	24.5605
ZNF417	-5.29871	3.06067	-0.248234	14.8205	23.1799	19.871
ZNF418	-0.413154	3.4515	-0.35562	19.7061	23.5707	19.7636
ZNF419	-4.32908	3.65683	1.03891	15.7902	23.7761	21.1581
ZNF420	-6.86598	1.63692	4.42493	13.2533	21.7562	24.5442
ZNF423	7.97426	4.66688	-6.35208	28.0935	24.7861	13.7672
ZNF425	-3.36984	5.32877	3.82782	16.7494	25.448	23.9471
ZNF426	-4.91917	1.15228	2.30262	15.2001	21.2715	22.4219
ZNF429	-5.69345	2.48277	5.32337	14.4258	22.602	25.4426
ZNF43	-6.46616	2.8088	5.69184	13.6531	22.928	25.8111
ZNF430	-9.46902	-0.830413	5.05427	10.6502	19.2888	25.1735
ZNF431	7.87689	-0.28432	-3.43994	27.9961	19.8349	16.6793
ZNF432	-5.78034	-1.20165	2.44648	14.3389	18.9176	22.5657
ZNF433	-2.31987	0.223898	2.1954	17.7994	20.3431	22.3146
ZNF436	-1.69371	0.16963	-0.472898	18.4255	20.2889	19.6463
ZNF438	5.1695	-5.73389	-4.49582	25.2887	14.3853	15.6234
ZNF439	-3.81823	3.0203	1.42691	16.301	23.1395	21.5462
ZNF44	-6.16635	1.19149	4.58086	13.9529	21.3107	24.7001
ZNF440	-3.21055	1.2708	3.99853	16.9087	21.39	24.1178
ZNF441	-5.13088	2.40773	4.72551	14.9884	22.527	24.8447
ZNF442	-2.16808	0.787276	1.4066	17.9512	20.9065	21.5258
ZNF443	-5.06496	0.515916	4.79232	15.0543	20.6352	24.9116
ZNF444	-0.991431	7.17662	1.72453	19.1278	27.2959	21.8438
ZNF445	-5.96415	4.89741	2.11618	14.1551	25.0166	22.2354
ZNF446	-1.14418	6.16823	1.66773	18.9751	26.2875	21.787
ZNF449	-1.76003	1.51077	1.17035	18.3592	21.63	21.2896
ZNF45	-7.36878	3.38715	5.26625	12.7505	23.5064	25.3855
ZNF451	-14.2158	-1.85563	6.19384	5.90349	18.2636	26.3131
ZNF454	-0.790214	0.219523	-0.138012	19.329	20.3388	19.9812
ZNF460	-4.12891	-4.11044	2.10309	15.9903	16.0088	22.2223
ZNF461	-7.35238	2.40213	3.93888	12.7669	22.5214	24.0581
ZNF462	0.290072	1.42191	0.461291	20.4093	21.5411	20.5805
ZNF467	2.1736	5.19524	-1.07628	22.2928	25.3145	19.043
ZNF468	-9.36244	-4.00391	8.06611	10.7568	16.1153	28.1853
ZNF469	-1.9933	3.27801	2.18622	18.1259	23.3972	22.3055
ZNF470	-3.60404	0.489537	2.16845	16.5152	20.6088	22.2877
ZNF471	-4.72853	2.77597	2.17827	15.3907	22.8952	22.2975
ZNF48	-1.35441	4.27546	5.70525	18.7648	24.3947	25.8245
ZNF480	-6.44118	-1.88474	8.70758	13.6781	18.2345	28.8268
ZNF483	-2.81215	0.955439	2.62315	17.3071	21.0747	22.7424
ZNF484	-6.40846	-3.31357	3.99112	13.7108	16.8057	24.1104
ZNF485	-4.13329	-1.80502	10.2309	15.9859	18.3142	30.3502
ZNF487	-1.46841	0.75263	1.14737	18.6508	20.8719	21.2666
ZNF490	-0.0826233	3.88247	-1.80857	20.0366	24.0017	18.3107
ZNF491	-4.21198	3.94464	3.86746	15.9073	24.0639	23.9867
ZNF493	-6.14967	1.4729	2.75826	13.9696	21.5921	22.8775
ZNF496	-2.32398	5.89768	0.608633	17.7953	26.0169	20.7279
ZNF497	1.2168	4.987	0.211451	21.336	25.1062	20.3307
ZNF500	-0.635519	8.0023	1.12083	19.4837	28.1215	21.2401
ZNF501	-5.20584	2.11303	4.34242	14.9134	22.2323	24.4617
ZNF502	-2.24254	1.90156	2.03665	17.8767	22.0208	22.1559
ZNF506	-6.7419	2.80819	2.18817	13.3773	22.9274	22.3074
ZNF507	-12.3361	0.0286985	6.69525	7.78315	20.1479	26.8145
ZNF510	-9.92919	2.23587	4.16858	10.19	22.3551	24.2878
ZNF511	-3.52075	5.18809	7.73047	16.5985	25.3073	27.8497
ZNF512	-6.40323	3.63807	4.51198	13.716	23.7573	24.6312
ZNF512B	1.17411	8.38823	0.108368	21.2933	28.5075	20.2276
ZNF513	-2.77788	-0.593438	8.97102	17.3414	19.5258	29.0903
ZNF514	-2.92347	4.88828	0.654266	17.1958	25.0075	20.7735
ZNF516	-2.40593	3.29134	0.261474	17.7133	23.4106	20.3807
ZNF517	-2.70953	7.88895	3.0699	17.4097	28.0082	23.1891
ZNF518A	-8.17439	3.39558	4.52117	11.9449	23.5148	24.6404
ZNF518B	-9.81975	-2.9274	5.94788	10.2995	17.1918	26.0671
ZNF519	-3.77997	4.8723	2.89343	16.3393	24.9915	23.0127
ZNF521	5.34888	4.44342	-3.75225	25.4681	24.5627	16.367
ZNF524	-9.23952	5.63711	12.2353	10.8797	25.7563	32.3546
ZNF525	-6.23357	0.982262	3.31966	13.8857	21.1015	23.4389
ZNF526	-1.14741	1.70983	4.42169	18.9718	21.8291	24.5409
ZNF527	-7.69109	1.49899	4.48175	12.4281	21.6182	24.601
ZNF528	-1.48948	1.57062	-0.166375	18.6298	21.6899	19.9529
ZNF529	-8.81535	1.75254	3.77286	11.3039	21.8718	23.8921
ZNF530	-3.07807	5.50329	4.29449	17.0412	25.6225	24.4137
ZNF532	-2.26848	2.56959	1.52431	17.8508	22.6888	21.6435
ZNF536	8.02784	2.15644	-9.30105	28.1471	22.2757	10.8182
ZNF540	4.81734	-4.39852	-1.46532	24.9366	15.7207	18.6539
ZNF541	0.921106	1.60246	-0.609292	21.0403	21.7217	19.5099
ZNF543	-3.09272	1.63935	0.514201	17.0265	21.7586	20.6334
ZNF544	-2.23527	1.54334	3.62771	17.884	21.6626	23.7469
ZNF546	-7.26971	4.35613	3.76415	12.8495	24.4754	23.8834
ZNF547	-1.09123	1.00445	0.71225	19.028	21.1237	20.8315
ZNF548	-6.9456	0.51223	2.67412	13.1736	20.6315	22.7934
ZNF549	-0.609769	3.12848	-2.05471	19.5095	23.2477	18.0645
ZNF550	-5.26178	0.803639	2.51068	14.8575	20.9229	22.6299
ZNF551	-2.70064	3.8223	1.52959	17.4186	23.9415	21.6488
ZNF552	-1.17372	1.47941	2.75424	18.9455	21.5986	22.8735
ZNF554	-2.17981	5.01506	1.51656	17.9394	25.1343	21.6358
ZNF555	-3.28506	0.736613	1.51469	16.8342	20.8558	21.6339
ZNF556	0.476012	1.1774	-2.09	20.5952	21.2966	18.0292
ZNF557	-4.96748	-0.714964	5.66412	15.1518	19.4043	25.7834
ZNF558	-7.12612	2.82462	3.49728	12.9931	22.9439	23.6165
ZNF559	-3.57918	1.72957	2.84147	16.5401	21.8488	22.9607
ZNF561	-11.6454	-1.31343	12.0355	8.47386	18.8058	32.1548
ZNF562	-9.26999	-5.90812	6.30856	10.8492	14.2111	26.4278
ZNF563	-1.12299	1.44825	2.11093	18.9962	21.5675	22.2302
ZNF565	-2.70702	-0.612577	1.89624	17.4122	19.5067	22.0155
ZNF566	-7.10136	1.1253	4.02974	13.0179	21.2445	24.149
ZNF567	-8.40709	-0.124519	2.53654	11.7121	19.9947	22.6558
ZNF568	7.91407	-0.637504	-3.41068	28.0333	19.4817	16.7086
ZNF569	-9.23007	0.958752	8.19428	10.8892	21.078	28.3135
ZNF57	-2.3865	0.617541	4.65702	17.7327	20.7368	24.7763
ZNF570	-6.92138	0.759866	4.05416	13.1979	20.8791	24.1734
ZNF571	-7.05122	0.432152	3.51726	13.068	20.5514	23.6365
ZNF572	-3.96278	1.2792	3.40506	16.1565	21.3984	23.5243
ZNF573	-4.47922	1.47942	2.30822	15.64	21.5987	22.4275
ZNF574	-2.1053	3.92191	2.34653	18.0139	24.0411	22.4658
ZNF575	0.746008	5.01165	3.94606	20.8652	25.1309	24.0653
ZNF576	-6.49339	-0.421834	14.5336	13.6258	19.6974	34.6529
ZNF577	-3.82864	3.194	2.47403	16.2906	23.3132	22.5933
ZNF578	-0.510872	0.749224	0.0702401	19.6084	20.8685	20.1895
ZNF579	-1.7242	2.39156	5.0161	18.395	22.5108	25.1353
ZNF580	-2.35422	5.56576	5.62406	17.765	25.685	25.7433
ZNF581	-9.73108	4.01532	10.1892	10.3882	24.1346	30.3084
ZNF582	0.43166	1.04964	-0.903177	20.5509	21.1689	19.2161
ZNF583	-4.70265	-1.30701	3.99499	15.4166	18.8122	24.1142
ZNF584	-1.15027	-0.363116	0.666591	18.969	19.7561	20.7858
ZNF585A	-7.87952	3.62829	2.56439	12.2397	23.7475	22.6836
ZNF585B	-5.70072	1.70294	2.93359	14.4185	21.8222	23.0528
ZNF586	-0.351982	1.99766	-0.8022	19.7673	22.1169	19.317
ZNF587	-5.14806	2.21725	2.36408	14.9712	22.3365	22.4833
ZNF589	-1.79061	-1.65608	1.56649	18.3286	18.4632	21.6857
ZNF592	0.893933	1.51419	-0.934127	21.0132	21.6334	19.1851
ZNF594	-4.99807	2.26625	2.87942	15.1212	22.3855	22.9987
ZNF595	-6.25626	0.893309	3.85713	13.863	21.0125	23.9764
ZNF596	-4.9472	3.17988	3.58233	15.172	23.2991	23.7016
ZNF597	-5.0373	-1.0872	2.15376	15.0819	19.032	22.273
ZNF599	-3.89307	5.68055	3.35315	16.2262	25.7998	23.4724
ZNF600	-1.83187	0.949199	1.64351	18.2874	21.0684	21.7627
ZNF605	-5.79994	2.758	3.4883	14.3193	22.8772	23.6075
ZNF606	6.64665	-4.31388	-3.80986	26.7659	15.8054	16.3094
ZNF607	-3.69331	4.05625	2.62813	16.4259	24.1755	22.7474
ZNF610	-3.49308	1.29563	3.60569	16.6262	21.4149	23.7249
ZNF611	-6.26007	2.57003	2.69991	13.8592	22.6893	22.8191
ZNF613	-3.75011	2.35567	3.04234	16.3691	22.4749	23.1616
ZNF614	-8.92751	-1.57755	4.10599	11.1917	18.5417	24.2252
ZNF615	-9.05913	0.651793	2.90499	11.0601	20.771	23.0242
ZNF616	-8.64271	0.976371	6.69068	11.4765	21.0956	26.8099
ZNF618	1.10607	5.81399	-0.178848	21.2253	25.9332	19.9404
ZNF619	-6.70888	3.35526	6.87446	13.4104	23.4745	26.9937
ZNF620	-1.79273	-0.152232	0.751179	18.3265	19.967	20.8704
ZNF621	-8.70952	2.54135	2.47152	11.4097	22.6606	22.5908
ZNF623	-9.32412	1.27249	6.65734	10.7951	21.3917	26.7766
ZNF624	-6.18429	1.36693	6.57949	13.9349	21.4862	26.6987
ZNF626	-5.21002	0.802662	4.43443	14.9092	20.9219	24.5537
ZNF627	-7.73725	1.20117	6.4887	12.382	21.3204	26.6079
ZNF628	0.203108	2.83038	2.49734	20.3223	22.9496	22.6166
ZNF629	-4.19448	2.58547	6.89845	15.9248	22.7047	27.0177
ZNF639	1.95466	-1.00977	-1.03709	22.0739	19.1095	19.0821
ZNF641	-5.37548	5.36321	4.79453	14.7438	25.4824	24.9138
ZNF644	-1.74341	-0.275576	1.188	18.3758	19.8437	21.3072
ZNF646	-2.08976	5.50359	1.76168	18.0295	25.6228	21.8809
ZNF649	10.5237	2.31215	-8.08711	30.6429	22.4314	12.0321
ZNF652	-5.96357	2.29008	4.0989	14.1557	22.4093	24.2181
ZNF653	-0.135887	-2.4986	-3.20029	19.9833	17.6206	16.9189
ZNF654	-13.8634	-6.99142	4.54253	6.25587	13.1278	24.6618
ZNF655	-12.012	0.00354583	4.70715	8.10723	20.1228	24.8264
ZNF658	4.9147	-2.58784	-5.81596	25.0339	17.5314	14.3033
ZNF660	-1.40831	0.897434	1.01838	18.7109	21.0167	21.1376
ZNF662	-4.41001	5.70962	1.63946	15.7092	25.8289	21.7587
ZNF664	-15.0101	0.100836	13.2113	5.10916	20.2201	33.3305
ZNF665	-2.87308	1.81717	1.08185	17.2462	21.9364	21.2011
ZNF667	0.567206	2.34232	-0.133048	20.6864	22.4616	19.9862
ZNF668	-1.77086	2.6213	7.69939	18.3484	22.7405	27.8186
ZNF669	-5.59346	0.179963	2.68173	14.5258	20.2992	22.801
ZNF670	-3.72736	-3.74542	3.10958	16.3919	16.3738	23.2288
ZNF671	-3.49663	2.60162	2.15684	16.6226	22.7209	22.2761
ZNF672	-0.745853	-1.10488	5.32931	19.3734	19.0144	25.4485
ZNF674	-6.53763	0.916629	3.36004	13.5816	21.0359	23.4793
ZNF675	-5.75815	1.41398	6.2244	14.3611	21.5332	26.3436
ZNF676	0.184801	0.325408	-1.83968	20.304	20.4446	18.2796
ZNF677	-5.52956	1.16136	2.18587	14.5897	21.2806	22.3051
ZNF678	-10.0236	-1.63216	6.30428	10.0957	18.4871	26.4235
ZNF680	-5.58807	1.81304	5.61399	14.5312	21.9323	25.7332
ZNF681	-6.55542	0.431281	6.29459	13.5638	20.5505	26.4138
ZNF682	-3.55632	1.32631	4.29482	16.5629	21.4455	24.4141
ZNF683	-2.94175	2.35683	-2.08977	17.1775	22.4761	18.0295
ZNF684	-6.20647	3.21174	8.22133	13.9128	23.331	28.3406
ZNF687	-2.38585	7.62526	0.916906	17.7334	27.7445	21.0361
ZNF689	-6.47762	3.63136	7.67623	13.6416	23.7506	27.7955
ZNF69	-3.65251	3.44314	4.65631	16.4667	23.5624	24.7755
ZNF691	-5.42933	3.26013	8.01392	14.6899	23.3794	28.1332
ZNF692	-1.9231	6.64822	3.27682	18.1961	26.7675	23.3961
ZNF696	-0.952567	3.22232	3.91135	19.1667	23.3416	24.0306
ZNF697	-2.45257	-2.89575	1.83712	17.6667	17.2235	21.9564
ZNF699	-7.78278	2.09123	3.53128	12.3365	22.2105	23.6505
ZNF7	-4.75038	4.82595	3.81611	15.3689	24.9452	23.9353
ZNF70	-2.34248	3.69712	3.11204	17.7768	23.8164	23.2313
ZNF700	-6.35919	1.68824	4.80711	13.76	21.8075	24.9263
ZNF701	-5.40588	2.82423	3.2026	14.7134	22.9435	23.3218
ZNF707	-1.05649	8.32612	0.882357	19.0627	28.4454	21.0016
ZNF708	-3.49846	0.0425657	1.48292	16.6208	20.1618	21.6022
ZNF71	0.213907	2.9411	1.69552	20.3331	23.0603	21.8148
ZNF710	-2.32628	4.18296	2.46693	17.793	24.3022	22.5862
ZNF711	2.38879	2.16918	-1.85183	22.508	22.2884	18.2674
ZNF713	-3.38472	-0.0977964	2.29022	16.7345	20.0214	22.4095
ZNF714	-3.91499	2.53248	3.02896	16.2042	22.6517	23.1482
ZNF717	-4.19898	5.16833	3.23709	15.9203	25.2876	23.3563
ZNF718	-3.09493	0.783164	1.48543	17.0243	20.9024	21.6047
ZNF721	-10.2318	-1.98678	4.18567	9.88743	18.1325	24.3049
ZNF726	-1.18765	0.286557	2.2793	18.9316	20.4058	22.3985
ZNF736	-7.45023	2.98659	4.31984	12.669	23.1058	24.4391
ZNF737	-5.62715	1.08074	4.25706	14.4921	21.2	24.3763
ZNF74	-1.2264	4.19138	4.00842	18.8928	24.3106	24.1277
ZNF740	-0.621714	1.8766	-0.405341	19.4975	21.9958	19.7139
ZNF746	3.11233	-4.14454	-1.85005	23.2316	15.9747	18.2692
ZNF749	-3.11316	-2.19151	4.94062	17.0061	17.9277	25.0599
ZNF75A	-4.31035	2.98616	3.26318	15.8089	23.1054	23.3824
ZNF75D	-7.53541	4.17345	4.04836	12.5838	24.2927	24.1676
ZNF76	-4.48193	8.92348	4.6098	15.6373	29.0427	24.729
ZNF761	-5.47485	-0.267243	3.65796	14.6444	19.852	23.7772
ZNF763	-4.54079	4.24266	2.83479	15.5784	24.3619	22.954
ZNF764	-0.718212	2.4421	2.59724	19.401	22.5613	22.7165
ZNF765	-4.02993	2.66599	1.293	16.0893	22.7852	21.4122
ZNF766	-3.50996	-0.53006	2.77833	16.6093	19.5892	22.8976
ZNF768	-0.0733253	5.93174	2.69481	20.0459	26.051	22.814
ZNF77	-1.41345	0.483889	2.52304	18.7058	20.6031	22.6423
ZNF770	-14.9771	-1.20539	10.8153	5.14212	18.9138	30.9345
ZNF771	-1.43063	3.38563	5.34236	18.6886	23.5049	25.4616
ZNF772	-4.27231	2.381	4.55607	15.8469	22.5002	24.6753
ZNF773	-3.63552	2.94873	0.235763	16.4837	23.068	20.355
ZNF774	-0.209423	1.98488	2.04762	19.9098	22.1041	22.1669
ZNF775	-1.52927	6.93306	3.95239	18.59	27.0523	24.0716
ZNF776	-7.31652	3.16964	2.97389	12.8027	23.2889	23.0931
ZNF777	-0.712642	4.89917	3.6722	19.4066	25.0184	23.7914
ZNF778	-4.57344	0.668489	5.74686	15.5458	20.7877	25.8661
ZNF780A	-7.39	1.77677	5.38143	12.7292	21.896	25.5007
ZNF780B	-7.37021	1.86099	4.58546	12.749	21.9802	24.7047
ZNF781	-2.78377	1.6302	2.21289	17.3355	21.7494	22.3321
ZNF782	-4.54773	1.57415	2.22672	15.5715	21.6934	22.346
ZNF784	-4.2009	4.19741	3.93781	15.9183	24.3167	24.057
ZNF785	-3.35097	6.12683	2.64011	16.7683	26.2461	22.7594
ZNF786	-2.18482	0.787743	5.96597	17.9344	20.907	26.0852
ZNF787	-4.42404	-0.296508	10.3244	15.6952	19.8227	30.4436
ZNF788	-3.01962	1.63081	2.5064	17.0996	21.7501	22.6256
ZNF789	-3.58823	4.69351	4.41607	16.531	24.8127	24.5353
ZNF79	-3.61516	1.13029	4.80448	16.5041	21.2495	24.9237
ZNF790	-3.5879	1.18419	1.95359	16.5313	21.3034	22.0728
ZNF791	-11.9238	-1.42132	2.67126	8.19539	18.6979	22.7905
ZNF792	0.716387	2.78842	0.152158	20.8356	22.9077	20.2714
ZNF793	-4.10311	1.9897	1.64447	16.0161	22.1089	21.7637
ZNF799	-4.20635	0.570295	2.79882	15.9129	20.6895	22.9181
ZNF8	-4.64761	-0.383043	2.22643	15.4716	19.7362	22.3457
ZNF800	-14.6627	-7.86405	7.81354	5.45652	12.2552	27.9328
ZNF805	-6.09421	-0.590561	0.875007	14.025	19.5287	20.9942
ZNF808	-7.58482	0.663346	3.69219	12.5344	20.7826	23.8114
ZNF81	-8.43091	0.362329	4.78265	11.6883	20.4816	24.9019
ZNF813	-4.86729	2.45203	3.7672	15.2519	22.5713	23.8864
ZNF814	-2.51209	3.83309	1.11481	17.6071	23.9523	21.234
ZNF816	-3.16903	1.71316	3.13543	16.9502	21.8324	23.2547
ZNF823	-3.23212	1.19785	3.6422	16.8871	21.3171	23.7614
ZNF827	-0.225968	2.4896	1.72858	19.8933	22.6088	21.8478
ZNF829	-4.2764	1.39617	1.01861	15.8428	21.5154	21.1378
ZNF83	-2.26293	0.551831	0.651924	17.8563	20.6711	20.7712
ZNF835	0.00235743	3.52708	1.68678	20.1216	23.6463	21.806
ZNF836	-6.28082	2.47229	3.69329	13.8384	22.5915	23.8125
ZNF837	-0.0435777	6.0996	2.66934	20.0757	26.2188	22.7886
ZNF84	-9.67918	2.76802	4.65106	10.4401	22.8873	24.7703
ZNF841	-6.18318	-0.0177261	2.48911	13.9361	20.1015	22.6084
ZNF844	-4.67938	1.09808	2.67993	15.4399	21.2173	22.7992
ZNF845	-8.99551	-0.469459	5.59629	11.1237	19.6498	25.7155
ZNF846	-3.48074	4.40312	4.54253	16.6385	24.5224	24.6618
ZNF85	3.4905	-2.6177	-3.44032	23.6097	17.5015	16.6789
ZNF853	3.50187	3.82329	-0.919401	23.6211	23.9425	19.1998
ZNF860	-2.29543	-1.78898	5.27868	17.8238	18.3303	25.3979
ZNF879	-5.02077	0.509859	4.07716	15.0985	20.6291	24.1964
ZNF880	-2.05769	0.117426	1.53289	18.0615	20.2367	21.6521
ZNF883	-3.63715	1.61272	3.0525	16.4821	21.732	23.1717
ZNF891	-6.97294	2.4288	2.32758	13.1463	22.548	22.4468
ZNF90	-1.68737	3.32655	2.38749	18.4319	23.4458	22.5067
ZNF91	9.90558	-2.06025	-5.09724	30.0248	18.059	15.022
ZNF92	1.67912	2.77587	-2.37232	21.7984	22.8951	17.7469
ZNF93	3.57212	-0.268044	-3.56333	23.6914	19.8512	16.5559
ZNFX1	-4.99136	-2.52547	3.27393	15.1279	17.5938	23.3932
ZSCAN1	2.01742	0.227551	-1.08968	22.1367	20.3468	19.0296
ZSCAN12	-6.65834	2.75374	3.46979	13.4609	22.873	23.589
ZSCAN16	-2.47931	-0.427585	6.28514	17.6399	19.6917	26.4044
ZSCAN2	-2.57105	3.62416	3.33913	17.5482	23.7434	23.4584
ZSCAN20	-4.20369	-0.136601	3.48584	15.9155	19.9826	23.6051
ZSCAN21	-1.17221	0.67867	1.00364	18.947	20.7979	21.1229
ZSCAN22	-0.0381897	-0.36168	2.29891	20.081	19.7576	22.4181
ZSCAN25	-3.75759	5.22757	2.77552	16.3616	25.3468	22.8948
ZSCAN26	-6.00773	4.69217	4.70437	14.1115	24.8114	24.8236
ZSCAN29	-7.56115	2.6357	4.05225	12.5581	22.7549	24.1715
ZSCAN30	-6.22654	3.72229	3.17215	13.8927	23.8415	23.2914
ZSCAN31	0.585569	0.966285	0.620877	20.7048	21.0855	20.7401
ZSCAN32	-3.34073	1.9128	0.877715	16.7785	22.032	20.997
ZSCAN4	0.112202	0.602072	-1.16863	20.2314	20.7213	18.9506
ZSCAN5A	-4.46212	-0.181324	11.3343	15.6571	19.9379	31.4535
ZSCAN9	-3.73517	2.62574	1.71667	16.3841	22.745	21.8359
ZXDA	-4.19118	3.782	3.47262	15.9281	23.9012	23.5919
ZXDB	-7.33406	1.21353	3.43863	12.7852	21.3328	23.5579
ZXDC	-4.45345	6.6254	2.04484	15.6658	26.7446	22.1641

## Sheet: Table_S2b
TF_name	act_M1	act_M2	act_NLC	scaled_act_M1	scaled_act_M2	scaled_act_NLC	scaled_act_M1-scaled_act_NLC)
SMARCA5	18.796	5.02165	-13.996	38.9152	25.1409	6.12325	32.792
CREB3L3	11.4653	1.91429	-12.323	31.5845	22.0335	7.79622	23.7883
DMRTB1	10.0431	0.239065	-11.9084	30.1624	20.3583	8.21084	21.9515
DMRTC2	9.776	0.397565	-11.8225	29.8952	20.5168	8.29674	21.5985
NEUROD6	9.1956	1.64134	-11.5701	29.3148	21.7606	8.54912	20.7657
SIX6	8.8412	1.12554	-11.0448	28.9604	21.2448	9.07446	19.886
DMRT1	8.81737	0.668218	-10.581	28.9366	20.7875	9.5382	19.3984
BARX2	9.95208	-0.0847341	-9.2961	30.0713	20.0345	10.8231	19.2482
RBPJL	9.16184	2.1966	-9.84071	29.2811	22.3158	10.2785	19.0025
FEZF2	8.13494	1.12405	-10.7878	28.2542	21.2433	9.33143	18.9227
TLX1	8.73173	1.04018	-10.0411	28.851	21.1594	10.0782	18.7728
ZNF649	10.5237	2.31215	-8.08711	30.6429	22.4314	12.0321	18.6108
EBF2	9.17851	2.15313	-9.04575	29.2977	22.2724	11.0735	18.2243
MYT1	9.05423	0.853053	-8.91123	29.1735	20.9723	11.208	17.9655
FOXN3	8.98585	-1.68401	-8.58992	29.1051	18.4352	11.5293	17.5758
FOXN1	8.66419	0.759027	-8.67783	28.7834	20.8783	11.4414	17.342
ZNF536	8.02784	2.15644	-9.30105	28.1471	22.2757	10.8182	17.3289
HAND2	9.11534	2.68779	-8.13838	29.2346	22.807	11.9809	17.2537
NKX2-2	7.52423	1.55664	-9.64893	27.6435	21.6759	10.4703	17.1732
ZNF268	9.41329	-1.82093	-7.42128	29.5325	18.2983	12.698	16.8346
PRDM16	8.90522	0.43467	-7.88098	29.0245	20.5539	12.2383	16.7862
RCOR3	10.674	-3.38943	-5.90439	30.7932	16.7298	14.2148	16.5783
ELK3	8.13382	3.45767	-7.80275	28.2531	23.5769	12.3165	15.9366
ZBTB1	10.4141	-0.795083	-4.69512	30.5333	19.3242	15.4241	15.1092
ISX	6.64669	1.29319	-8.37827	26.7659	21.4124	11.741	15.025
ZNF91	9.90558	-2.06025	-5.09724	30.0248	18.059	15.022	15.0028
ETV3	8.90885	3.38727	-6.08014	29.0281	23.5065	14.0391	14.989
ZIC2	7.26585	0.801489	-7.7045	27.3851	20.9207	12.4147	14.9704
IRX4	7.62912	0.120227	-6.97137	27.7484	20.2395	13.1479	14.6005
SOHLH1	6.55496	1.30175	-8.03389	26.6742	21.421	12.0853	14.5888
ZNF423	7.97426	4.66688	-6.35208	28.0935	24.7861	13.7672	14.3263
GRHL3	7.88701	-0.170507	-6.14927	28.0062	19.9487	13.97	14.0363
NPAS4	7.7182	0.93564	-6.26342	27.8374	21.0549	13.8558	13.9816
LHX1	6.31537	1.19467	-7.61653	26.4346	21.3139	12.5027	13.9319
ZNF397	10.0727	-2.34572	-3.81478	30.1919	17.7735	16.3045	13.8875
FOXE1	6.59597	0.856518	-7.15977	26.7152	20.9758	12.9595	13.7557
GZF1	8.38514	4.91564	-5.1939	28.5044	25.0349	14.9253	13.579
ZNF383	9.10981	-1.93429	-4.22942	29.229	18.1849	15.8898	13.3392
FOXD3	6.87762	1.49833	-6.33687	26.9969	21.6176	13.7824	13.2145
ZNF224	8.93479	-4.64094	-4.26618	29.054	15.4783	15.8531	13.201
PKNOX2	7.03819	2.86933	-6.06265	27.1574	22.9886	14.0566	13.1008
BNC1	6.82908	0.403506	-6.24092	26.9483	20.5227	13.8783	13.07
SIM1	5.77153	1.91827	-7.20904	25.8908	22.0375	12.9102	12.9806
ZNF354C	8.6812	-4.37044	-4.2437	28.8004	15.7488	15.8755	12.9249
ATOH1	5.68574	1.34178	-7.23532	25.805	21.461	12.8839	12.9211
SALL3	5.8688	-0.275426	-7.05057	25.988	19.8438	13.0687	12.9194
UNCX	5.18942	2.24199	-7.61363	25.3087	22.3612	12.5056	12.8031
ZIC5	5.49098	0.663983	-7.3035	25.6102	20.7832	12.8157	12.7945
OSR2	5.82064	2.76773	-6.7572	25.9399	22.887	13.362	12.5778
ZFHX4	6.67207	0.0582651	-5.87156	26.7913	20.1775	14.2477	12.5436
TBX2	6.89976	2.27001	-5.46742	27.019	22.3892	14.6518	12.3672
ZNF396	5.40019	-3.24748	-6.95303	25.5194	16.8718	13.1662	12.3532
MEOX2	6.20278	2.0528	-5.92571	26.322	22.172	14.1935	12.1285
FEV	5.63173	0.147776	-6.47205	25.751	20.267	13.6472	12.1038
EBF3	5.48906	1.49751	-6.60135	25.6083	21.6167	13.5179	12.0904
HAND1	5.5678	0.820572	-6.51381	25.687	20.9398	13.6054	12.0816
LRRFIP1	6.93498	6.65581	-5.09055	27.0542	26.775	15.0287	12.0255
SOX21	4.92373	2.54437	-6.93657	25.043	22.6636	13.1827	11.8603
ZFPM2	5.56958	0.907249	-6.26618	25.6888	21.0265	13.8531	11.8358
ZNF281	7.78263	3.42488	-3.83865	27.9019	23.5441	16.2806	11.6213
HEYL	6.74449	1.35708	-4.81911	26.8637	21.4763	15.3001	11.5636
OSR1	6.73555	1.11941	-4.73685	26.8548	21.2386	15.3824	11.4724
GATAD2B	8.36098	-0.812937	-3.05954	28.4802	19.3063	17.0597	11.4205
ZBED2	6.19058	-0.0710436	-5.21202	26.3098	20.0482	14.9072	11.4026
ZNF568	7.91407	-0.637504	-3.41068	28.0333	19.4817	16.7086	11.3248
ZNF431	7.87689	-0.28432	-3.43994	27.9961	19.8349	16.6793	11.3168
MYRF	6.07801	0.0844092	-5.06819	26.1972	20.2036	15.051	11.1462
POU3F3	5.06599	0.474473	-5.88698	25.1852	20.5937	14.2323	10.953
RXRG	5.55037	2.97109	-5.36106	25.6696	23.0903	14.7582	10.9114
FOXA3	5.11968	0.87106	-5.71914	25.2389	20.9903	14.4001	10.8388
ZNF658	4.9147	-2.58784	-5.81596	25.0339	17.5314	14.3033	10.7307
BNC2	5.87953	1.4049	-4.75563	25.9988	21.5241	15.3636	10.6352
ZNF606	6.64665	-4.31388	-3.80986	26.7659	15.8054	16.3094	10.4565
FOXC2	4.98425	-0.327952	-5.20629	25.1035	19.7913	14.9129	10.1905
OVOL1	5.06615	-0.249539	-5.09274	25.1854	19.8697	15.0265	10.1589
RFX4	4.47858	1.551	-5.66805	24.5978	21.6702	14.4512	10.1466
ZBED6	7.6077	-2.22729	-2.40673	27.7269	17.8919	17.7125	10.0144
ZNF300	4.51752	0.137701	-5.48114	24.6368	20.2569	14.6381	9.99866
TSHZ3	5.36677	2.39131	-4.52541	25.486	22.5105	15.5938	9.89218
FOXG1	3.93681	2.54969	-5.77784	24.056	22.6689	14.3414	9.71465
ZNF438	5.1695	-5.73389	-4.49582	25.2887	14.3853	15.6234	9.66531
FIZ1	2.01759	-4.02735	-7.61952	22.1368	16.0919	12.4997	9.63712
ZNF174	3.37632	-4.31597	-6.2248	23.4956	15.8033	13.8944	9.60112
POU3F4	3.99245	0.446743	-5.52292	24.1117	20.566	14.5963	9.51537
LHX3	3.97297	0.919847	-5.44092	24.0922	21.0391	14.6783	9.41388
EMX2	4.0406	0.965969	-5.22578	24.1598	21.0852	14.8935	9.26638
NHLH2	4.35423	-0.1058	-4.90548	24.4735	20.0134	15.2138	9.25971
TCF15	5.16664	0.946078	-4.05134	25.2859	21.0653	16.0679	9.21797
SOX8	5.03902	2.55354	-4.12763	25.1583	22.6728	15.9916	9.16665
ZNF521	5.34888	4.44342	-3.75225	25.4681	24.5627	16.367	9.10113
DLX1	4.27434	0.985931	-4.70597	24.3936	21.1052	15.4133	8.98031
IRF6	5.62178	-0.764629	-3.30924	25.741	19.3546	16.81	8.93102
TSHZ2	4.95646	1.3387	-3.8205	25.0757	21.4579	16.2987	8.77695
HIF3A	4.85633	1.78732	-3.85571	24.9756	21.9066	16.2635	8.71204
FOXJ1	4.2094	-0.568433	-4.48335	24.3286	19.5508	15.6359	8.69275
ZBTB7B	2.39983	-1.00642	-6.2577	22.5191	19.1128	13.8615	8.65753
ARNT2	4.84741	1.51246	-3.76784	24.9666	21.6317	16.3514	8.61525
TOX3	4.05132	-0.620369	-4.54496	24.1706	19.4989	15.5743	8.59628
HOXC13	3.38042	1.75643	-5.16215	23.4997	21.8757	14.9571	8.54257
MEIS3	4.84359	2.36123	-3.69219	24.9628	22.4805	16.427	8.53578
ZNF202	2.38663	0.113335	-6.14818	22.5059	20.2326	13.9711	8.53482
HOXD13	3.72815	0.651335	-4.78053	23.8474	20.7706	15.3387	8.50868
ID4	4.43854	0.951176	-3.98574	24.5578	21.0704	16.1335	8.42428
NR2C1	5.10032	-3.80833	-3.18555	25.2196	16.3109	16.9337	8.28586
NPAS3	3.88528	1.65808	-4.39906	24.0045	21.7773	15.7202	8.28434
SOX30	3.8617	-0.803256	-4.41346	23.9809	19.316	15.7058	8.27517
OLIG1	4.20257	0.110841	-4.02132	24.3218	20.2301	16.0979	8.22389
NKX2-1	3.67322	1.43608	-4.5165	23.7925	21.5553	15.6027	8.18972
POU2F3	4.13444	0.145909	-4.0548	24.2537	20.2651	16.0644	8.18925
TBR1	3.69673	-0.544065	-4.3383	23.816	19.5752	15.7809	8.03504
SNAI3	3.28781	-4.4851	-4.71194	23.4071	15.6341	15.4073	7.99976
TCF21	4.4372	2.19432	-3.53758	24.5564	22.3136	16.5817	7.97478
GLIS2	5.47735	2.43687	-2.37767	25.5966	22.5561	17.7416	7.85502
MYOG	3.57145	1.90242	-4.27116	23.6907	22.0217	15.8481	7.84261
RERE	4.95825	-5.80122	-2.87904	25.0775	14.318	17.2402	7.83729
PRDM8	4.1594	2.97707	-3.64984	24.2786	23.0963	16.4694	7.80924
PRRX2	4.7399	1.37332	-3.03526	24.8591	21.4926	17.084	7.77516
NKX2-5	3.71361	2.55476	-3.97827	23.8328	22.674	16.141	7.69187
BHLHE41	3.89869	-1.87999	-3.75378	24.0179	18.2392	16.3655	7.65246
PRRX1	3.68736	1.90127	-3.96235	23.8066	22.0205	16.1569	7.64971
HEY2	4.28422	0.665352	-3.26982	24.4035	20.7846	16.8494	7.55405
ZIC3	4.24081	0.17898	-3.30742	24.36	20.2982	16.8118	7.54823
HOXA6	3.73204	1.56379	-3.7657	23.8513	21.683	16.3535	7.49774
SOX18	4.33121	1.28134	-3.16435	24.4504	21.4006	16.9549	7.49556
MYF6	3.78224	1.75005	-3.53741	23.9015	21.8693	16.5818	7.31965
NKX2-3	2.79983	1.38048	-4.48009	22.9191	21.4997	15.6391	7.27992
RORC	4.10827	1.17033	-3.15504	24.2275	21.2896	16.9642	7.26331
KLF10	4.85094	4.35554	-2.35259	24.9702	24.4748	17.7666	7.20353
HNF1A	3.18951	2.09066	-4.0127	23.3087	22.2099	16.1065	7.2022
ZNF93	3.57212	-0.268044	-3.56333	23.6914	19.8512	16.5559	7.13545
FOXL1	3.09159	2.0329	-4.03559	23.2108	22.1521	16.0836	7.12719
IRX5	3.62242	0.0487687	-3.44388	23.7417	20.168	16.6754	7.06629
NEUROD2	3.73469	1.76586	-3.21839	23.8539	21.8851	16.9008	6.95309
ZNF85	3.4905	-2.6177	-3.44032	23.6097	17.5015	16.6789	6.93081
HSF5	3.37243	-0.701135	-3.5311	23.4917	19.4181	16.5881	6.90354
LHX6	2.71781	1.8349	-4.17539	22.837	21.9541	15.9438	6.89321
PPP1R13L	4.89898	1.58569	-1.74814	25.0182	21.7049	18.3711	6.64713
ATOH8	4.01952	2.27042	-2.60339	24.1388	22.3897	17.5158	6.62291
FOXF1	3.8397	-1.14749	-2.76171	23.9589	18.9717	17.3575	6.6014
THAP11	2.40571	1.0701	-4.16439	22.5249	21.1893	15.9548	6.5701
ERF	3.45744	-1.3824	-3.07944	23.5767	18.7368	17.0398	6.53689
HOXD10	3.11121	0.929893	-3.40891	23.2304	21.0491	16.7103	6.52011
SOX15	3.68572	2.67307	-2.81629	23.805	22.7923	17.3029	6.50201
TBX1	3.90052	1.94274	-2.60141	24.0198	22.062	17.5178	6.50193
RFX3	6.0559	-2.52041	-0.405349	26.1751	17.5988	19.7139	6.46125
OLIG2	2.70853	2.34613	-3.7187	22.8278	22.4654	16.4005	6.42723
SMAD6	3.60061	1.80601	-2.80442	23.7198	21.9252	17.3148	6.40502
IRX6	3.30583	1.62807	-3.07572	23.4251	21.7473	17.0435	6.38155
SOX7	3.18875	-1.97426	-3.17177	23.308	18.145	16.9475	6.36052
HNF4A	2.93823	1.17125	-3.367	23.0575	21.2905	16.7522	6.30523
BARHL1	2.80369	0.510907	-3.49356	22.9229	20.6301	16.6257	6.29725
ZNF540	4.81734	-4.39852	-1.46532	24.9366	15.7207	18.6539	6.28266
SP3	3.42245	0.146879	-2.72619	23.5417	20.2661	17.393	6.14864
PRDM14	4.07292	0.292202	-2.03032	24.1922	20.4114	18.0889	6.10325
HOXB9	3.11121	0.281003	-2.99076	23.2304	20.4002	17.1285	6.10196
ZBTB4	1.94172	-3.78664	-4.14789	22.061	16.3326	15.9713	6.08961
SOX17	3.15343	0.806697	-2.91767	23.2727	20.9259	17.2016	6.07109
DLX5	3.06882	0.396784	-2.94457	23.1881	20.516	17.1747	6.01338
GATA5	3.14522	1.92039	-2.79916	23.2645	22.0396	17.3201	5.94438
PAX2	2.31284	1.09114	-3.61269	22.4321	21.2104	16.5065	5.92553
RFX8	3.14835	0.972372	-2.77604	23.2676	21.0916	17.3432	5.9244
ZHX2	3.21395	-1.08444	-2.67915	23.3332	19.0348	17.4401	5.8931
KLF12	2.93532	-3.83966	-2.93887	23.0546	16.2796	17.1804	5.87419
ARX	2.6577	0.032684	-3.20759	22.7769	20.1519	16.9116	5.86529
SIX3	2.19154	1.8602	-3.58825	22.3108	21.9794	16.531	5.7798
IRX1	2.40344	-0.222625	-3.27381	22.5227	19.8966	16.8454	5.67725
HOPX	3.32552	-0.516448	-2.31272	23.4448	19.6028	17.8065	5.63824
BARX1	2.71252	0.44005	-2.87695	22.8318	20.5593	17.2423	5.58947
MXI1	3.06718	-1.75594	-2.50082	23.1864	18.3633	17.6184	5.568
IRX2	3.37708	-1.52246	-2.08421	23.4963	18.5968	18.035	5.46128
ESR1	2.38839	2.19611	-3.05976	22.5076	22.3153	17.0595	5.44815
FOXN4	2.67494	0.8849	-2.73607	22.7942	21.0041	17.3832	5.41101
TFAP2B	2.66559	2.24514	-2.73485	22.7848	22.3644	17.3844	5.40044
ZIC4	3.21942	0.83858	-2.14952	23.3387	20.9578	17.9697	5.36894
POU3F1	2.89757	0.773765	-2.42924	23.0168	20.893	17.69	5.32681
HOXC8	2.67849	-0.643193	-2.53994	22.7977	19.476	17.5793	5.21843
POU1F1	2.7864	0.397165	-2.3781	22.9056	20.5164	17.7411	5.1645
ISL1	2.12086	1.75686	-2.9836	22.2401	21.8761	17.1356	5.10447
FOXC1	1.82855	1.23643	-3.21393	21.9478	21.3557	16.9053	5.04249
MEOX1	2.33993	-0.521758	-2.70229	22.4592	19.5975	17.4169	5.04222
NPAS1	3.52612	1.13313	-1.50867	23.6454	21.2524	18.6106	5.03479
IRX3	3.16894	-0.0809422	-1.86387	23.2882	20.0383	18.2554	5.03281
HBP1	3.42426	-0.818827	-1.60491	23.5435	19.3004	18.5143	5.02917
ZNF746	3.11233	-4.14454	-1.85005	23.2316	15.9747	18.2692	4.96237
MKX	1.8159	0.437165	-3.09069	21.9351	20.5564	17.0285	4.90659
HOXC6	2.53156	1.60349	-2.35106	22.6508	21.7227	17.7682	4.88262
T	2.55602	0.470812	-2.1945	22.6753	20.59	17.9247	4.75052
ZEB2	2.9006	0.568436	-1.84769	23.0198	20.6877	18.2715	4.74829
SOX9	2.48157	-0.287359	-2.26226	22.6008	19.8319	17.857	4.74383
FOXA1	2.46167	0.723781	-2.16173	22.5809	20.843	17.9575	4.6234
NR6A1	2.44131	1.0694	-2.13483	22.5605	21.1886	17.9844	4.57614
NR5A1	2.3655	0.148219	-2.18639	22.4847	20.2675	17.9328	4.55189
RARG	2.31266	0.436609	-2.18904	22.4319	20.5558	17.9302	4.50169
PRDM5	2.40666	-0.542223	-2.05386	22.5259	19.577	18.0654	4.46052
CREB1	2.50506	0.103045	-1.95534	22.6243	20.2223	18.1639	4.4604
ZBTB7C	3.43472	0.334966	-1.01673	23.554	20.4542	19.1025	4.45144
DLX3	1.69225	1.01635	-2.72919	21.8115	21.1356	17.39	4.42144
TEAD3	2.45041	1.77586	-1.9243	22.5697	21.8951	18.1949	4.37471
SP1	2.2248	1.22173	-2.14051	22.344	21.341	17.9787	4.36531
RORB	1.75091	1.32136	-2.58867	21.8701	21.4406	17.5306	4.33958
NFKBIA	2.27579	0.306862	-2.04939	22.395	20.4261	18.0698	4.32518
GATA4	1.91496	0.143504	-2.39735	22.0342	20.2627	17.7219	4.31231
IRF1	3.254	-1.52373	-1.01003	23.3732	18.5955	19.1092	4.26403
ZNF711	2.38879	2.16918	-1.85183	22.508	22.2884	18.2674	4.24062
HLX	2.465	2.24204	-1.74805	22.5842	22.3613	18.3712	4.21304
ELF3	2.43648	0.0117855	-1.76698	22.5557	20.131	18.3523	4.20346
EGR4	1.69751	0.457776	-2.5035	21.8167	20.577	17.6157	4.20101
ZIC1	2.56617	0.871884	-1.62842	22.6854	20.9911	18.4908	4.19459
BCL6B	2.58624	0.00382121	-1.57009	22.7055	20.1231	18.5492	4.15633
HOXB8	1.93115	1.22933	-2.22217	22.0504	21.3486	17.8971	4.15332
YBX1	1.99059	0.64916	-2.14305	22.1098	20.7684	17.9762	4.13364
NFIX	3.27566	3.19246	-0.823555	23.3949	23.3117	19.2957	4.09922
TRPS1	2.85109	-0.245432	-1.22804	22.9703	19.8738	18.8912	4.07913
IRF7	2.41124	-0.899251	-1.65308	22.5305	19.22	18.4662	4.06431
SOX11	1.62549	-0.176643	-2.43466	21.7447	19.9426	17.6846	4.06015
ESRRB	1.87335	1.69694	-2.18472	21.9926	21.8162	17.9345	4.05807
HMGA2	2.20095	-0.64116	-1.85437	22.3202	19.4781	18.2649	4.05533
ZGLP1	0.881545	-3.78195	-3.169	21.0008	16.3373	16.9502	4.05055
PAX6	1.64948	0.729517	-2.30229	21.7687	20.8488	17.8169	3.95177
TOX2	1.84241	0.959641	-2.0882	21.9616	21.0789	18.031	3.9306
TOX	2.2628	-0.119163	-1.64884	22.382	20.0001	18.4704	3.91164
CEBPB	1.89174	-1.20438	-2.01279	22.011	18.9149	18.1064	3.90453
CDX2	1.77262	0.936147	-2.1173	21.8919	21.0554	18.0019	3.88992
GRHL1	1.99049	-1.99062	-1.8668	22.1097	18.1286	18.2524	3.85729
SIX2	1.79441	-0.811103	-2.03776	21.9136	19.3081	18.0815	3.83217
NCOR1	2.47195	-1.13798	-1.35582	22.5912	18.9813	18.7634	3.82777
NR3C1	1.56367	0.277377	-2.23201	21.6829	20.3966	17.8872	3.79568
ZHX3	1.68047	-4.08247	-2.10372	21.7997	16.0368	18.0155	3.78419
MXD3	1.54509	-4.67071	-2.22436	21.6643	15.4485	17.8949	3.76944
RARB	1.53736	0.160876	-2.19299	21.6566	20.2801	17.9262	3.73035
BARHL2	1.17215	-0.208934	-2.54592	21.2914	19.9103	17.5733	3.71807
XBP1	1.54621	1.06684	-2.16313	21.6654	21.1861	17.9561	3.70934
TFAP4	2.13793	1.59375	-1.50447	22.2572	21.713	18.6148	3.64239
CASZ1	2.52966	2.34911	-1.09774	22.6489	22.4683	19.0215	3.62741
YBX2	2.59849	1.24194	-1.00376	22.7177	21.3612	19.1155	3.60225
STAT2	4.10122	-4.06509	0.4992	24.2205	16.0541	20.6184	3.60202
RARA	1.68765	0.331097	-1.86906	21.8069	20.4503	18.2502	3.55671
TBX15	2.09109	1.94546	-1.45979	22.2103	22.0647	18.6594	3.55088
MYCL	2.66551	1.48076	-0.780739	22.7847	21.6	19.3385	3.44625
HOXA4	1.84595	0.71927	-1.58974	21.9652	20.8385	18.5295	3.43569
TP63	1.854	0.437567	-1.55235	21.9732	20.5568	18.5669	3.40635
MAFA	1.93968	0.329216	-1.45388	22.0589	20.4485	18.6654	3.39357
SIM2	1.85548	1.34058	-1.47433	21.9747	21.4598	18.6449	3.32981
SOX6	1.16774	1.06603	-2.13031	21.287	21.1853	17.9889	3.29805
IRF9	2.94737	-2.70855	-0.340738	23.0666	17.4107	19.7785	3.2881
GLI3	1.40873	1.24102	-1.85986	21.528	21.3603	18.2594	3.26858
CEBPA	1.83834	0.333033	-1.42958	21.9576	20.4523	18.6897	3.26792
NCOR2	2.72041	-1.09856	-0.5441	22.8396	19.0207	19.5751	3.26451
MECOM	1.85583	0.631065	-1.37759	21.9751	20.7503	18.7416	3.23343
MTA3	1.81426	-1.30787	-1.41586	21.9335	18.8114	18.7034	3.23013
ZNF273	1.54672	1.19986	-1.6334	21.666	21.3191	18.4858	3.18012
ID2	1.74352	-1.98437	-1.39014	21.8628	18.1349	18.7291	3.13365
NFKB1	2.49009	-3.72814	-0.623557	22.6093	16.3911	19.4957	3.11365
ZSCAN1	2.01742	0.227551	-1.08968	22.1367	20.3468	19.0296	3.1071
ZNF653	-0.135887	-2.4986	-3.20029	19.9833	17.6206	16.9189	3.0644
ZNF639	1.95466	-1.00977	-1.03709	22.0739	19.1095	19.0821	2.99176
HEY1	1.97476	1.32102	-1.00749	22.094	21.4403	19.1117	2.98226
NFATC2	2.06872	-0.446111	-0.901935	22.188	19.6731	19.2173	2.97065
EVX1	1.01592	-0.0206968	-1.90877	21.1352	20.0985	18.2105	2.92469
ASCL1	1.22227	0.913421	-1.68312	21.3415	21.0327	18.4361	2.9054
HMGA1	0.691105	0.0697973	-2.20892	20.8103	20.189	17.9103	2.90002
POU3F2	1.04763	1.01523	-1.85225	21.1669	21.1345	18.267	2.89988
HOXA5	0.935163	0.342507	-1.9601	21.0544	20.4617	18.1591	2.89526
JUN	1.56042	-2.0347	-1.32719	21.6797	18.0845	18.792	2.8876
FOXD1	0.978513	0.376775	-1.88659	21.0977	20.496	18.2327	2.8651
RELA	2.08666	-4.59118	-0.764326	22.2059	15.5281	19.3549	2.85099
MTA2	1.65131	-0.830675	-1.18708	21.7705	19.2886	18.9322	2.83839
EHF	1.26183	-0.238626	-1.44924	21.3811	19.8806	18.67	2.71107
SMAD4	1.4832	-0.964	-1.21264	21.6024	19.1552	18.9066	2.69584
PITX2	1.74822	0.260411	-0.932984	21.8675	20.3796	19.1863	2.68121
REL	1.18299	-2.42239	-1.45134	21.3022	17.6968	18.6679	2.63433
TBX20	1.5995	-0.684082	-1.02135	21.7187	19.4352	19.0979	2.62085
NR0B2	1.04352	-0.319659	-1.55902	21.1628	19.7996	18.5602	2.60254
ZNF366	1.45967	0.477295	-1.11977	21.5789	20.5965	18.9995	2.57944
TSC22D1	1.80146	0.248634	-0.764346	21.9207	20.3679	19.3549	2.56581
EN1	0.742539	0.415722	-1.80168	20.8618	20.535	18.3176	2.54422
SP6	1.79626	-0.346834	-0.742453	21.9155	19.7724	19.3768	2.53871
ZGPAT	0.329164	-4.37523	-2.20774	20.4484	15.744	17.9115	2.5369
POU5F1	1.38799	0.646727	-1.12187	21.5072	20.766	18.9974	2.50985
DNMT3A	1.74811	0.187874	-0.751098	21.8673	20.3071	19.3681	2.49921
SPDEF	1.30532	-0.104584	-1.17942	21.4246	20.0147	18.9398	2.48475
JUND	1.70598	-0.440266	-0.774843	21.8252	19.679	19.3444	2.48083
ZNF304	2.42421	-1.99153	-0.053241	22.5434	18.1277	20.066	2.47745
RXRA	1.89024	-1.68855	-0.575792	22.0095	18.4307	19.5434	2.46603
PAX9	1.24651	-0.0952636	-1.20611	21.3657	20.024	18.9131	2.45262
ZNF256	2.78556	-2.75709	0.476927	22.9048	17.3621	20.5962	2.30863
HHEX	0.928045	-0.3145	-1.32602	21.0473	19.8047	18.7932	2.25407
KLF2	1.11305	-1.64995	-1.12971	21.2323	18.4693	18.9895	2.24276
MNT	1.60508	-0.832986	-0.627804	21.7243	19.2863	19.4914	2.23288
HOXD8	1.28996	0.253583	-0.937989	21.4092	20.3728	19.1812	2.22795
SIX4	1.0824	-1.48648	-1.14311	21.2016	18.6328	18.9761	2.22551
SMAD9	0.451122	0.302047	-1.72783	20.5704	20.4213	18.3914	2.17895
NFIB	1.0267	0.115091	-1.14568	21.1459	20.2343	18.9736	2.17238
PAX8	1.45317	-0.54186	-0.711122	21.5724	19.5774	19.4081	2.1643
NR1I3	2.1579	1.58961	0.00264663	22.2771	21.7088	20.1219	2.15525
GLI2	1.39389	0.40955	-0.743476	21.5131	20.5288	19.3758	2.13736
HMBOX1	1.86464	1.30785	-0.245747	21.9839	21.4271	19.8735	2.11039
FOXA2	1.06024	0.3145	-1.03634	21.1795	20.4337	19.0829	2.09659
HNF1B	0.735267	-1.1564	-1.36008	20.8545	18.9628	18.7592	2.09535
ETV6	1.95389	-0.388057	-0.0994074	22.0731	19.7312	20.0198	2.0533
ATF1	1.20236	-0.566132	-0.836047	21.3216	19.5531	19.2832	2.0384
DMRT2	0.519491	0.0977242	-1.48619	20.6387	20.217	18.633	2.00568
PGR	1.18258	-0.0146849	-0.805291	21.3018	20.1046	19.3139	1.98787
FOXP1	1.54077	-0.0892578	-0.415323	21.66	20.03	19.7039	1.9561
MBD1	1.23672	-2.60194	-0.708071	21.356	17.5173	19.4112	1.94479
EOMES	0.994578	0.516778	-0.934601	21.1138	20.636	19.1846	1.92918
FOS	1.19079	-1.22476	-0.709726	21.31	18.8945	19.4095	1.90052
GATA1	0.619344	0.48974	-1.27805	20.7386	20.609	18.8412	1.89739
ZNF208	1.17853	0.439767	-0.700349	21.2978	20.559	19.4189	1.87888
HOXC10	0.800743	-0.200754	-1.0656	20.92	19.9185	19.0536	1.86635
NR1D1	1.66567	0.959975	-0.178747	21.7849	21.0792	19.9405	1.84442
NR2F6	0.937048	0.23938	-0.90446	21.0563	20.3586	19.2148	1.84151
STAT3	1.60854	-1.98212	-0.213931	21.7278	18.1371	19.9053	1.82247
GLIS1	1.13334	0.78675	-0.641967	21.2526	20.906	19.4773	1.77531
E2F6	1.35214	-1.7496	-0.383824	21.4714	18.3696	19.7354	1.73596
GRHL2	0.870901	0.33095	-0.862147	20.9901	20.4502	19.2571	1.73305
SMARCC1	1.23417	0.934845	-0.484566	21.3534	21.0541	19.6347	1.71874
GBX1	0.677759	0.215009	-0.987442	20.797	20.3342	19.1318	1.6652
TCF25	0.623628	-0.75367	-1.0229	20.7429	19.3656	19.0963	1.64653
RCOR1	1.5501	-0.0455396	-0.0813083	21.6693	20.0737	20.0379	1.63141
FOXP3	1.09296	-0.266757	-0.535973	21.2122	19.8525	19.5833	1.62893
LEF1	0.916304	-0.251425	-0.699223	21.0355	19.8678	19.42	1.61553
NR2F2	0.811868	0.178006	-0.777058	20.9311	20.2972	19.3422	1.58893
TCF7L2	1.29546	-0.921302	-0.283915	21.4147	19.1979	19.8353	1.57938
NANOG	1.24118	0.0299614	-0.288053	21.3604	20.1492	19.8312	1.52924
BCL3	0.855505	-1.70269	-0.629595	20.9747	18.4165	19.4896	1.4851
PPARA	0.841497	-0.747401	-0.638737	20.9607	19.3718	19.4805	1.48023
HES7	0.0686674	-0.29426	-1.40006	20.1879	19.825	18.7192	1.46872
RELB	1.29643	-2.53674	-0.170315	21.4157	17.5825	19.9489	1.46675
SOX3	1.29278	0.90826	-0.173003	21.412	21.0275	19.9462	1.46579
ZHX1	0.77037	-2.39689	-0.648081	20.8896	17.7223	19.4712	1.41845
DLX6	0.46329	-0.197107	-0.946089	20.5825	19.9221	19.1731	1.40938
SOX4	0.801389	0.354879	-0.595249	20.9206	20.4741	19.524	1.39664
HES5	-0.0677689	-0.735448	-1.4622	20.0515	19.3838	18.657	1.39444
EGR2	1.42438	-0.645539	0.0488889	21.5436	19.4737	20.1681	1.37549
HIVEP3	1.60531	-2.36119	0.233047	21.7245	17.7581	20.3523	1.37226
EPAS1	0.412417	-0.645576	-0.937172	20.5317	19.4737	19.1821	1.34959
NR5A2	0.728934	0.397108	-0.582618	20.8482	20.5163	19.5366	1.31155
HOXC11	0.826739	0.293523	-0.455786	20.946	20.4128	19.6635	1.28252
FOSL2	0.367677	-0.446111	-0.905271	20.4869	19.6731	19.214	1.27295
ETS1	0.699585	0.635192	-0.555086	20.8188	20.7544	19.5642	1.25467
ZNF274	1.3119	-0.732898	0.080393	21.4311	19.3863	20.1996	1.2315
ID3	-0.0810158	-0.755054	-1.30336	20.0382	19.3642	18.8159	1.22234
ELK1	0.411608	0.368025	-0.798813	20.5308	20.4873	19.3204	1.21042
ZIM3	0.342984	0.173442	-0.862353	20.4622	20.2927	19.2569	1.20534
CTCF	1.08375	-0.45113	-0.0894129	21.203	19.6681	20.0298	1.17317
ZC3H8	-0.0786888	-1.09586	-1.24842	20.0405	19.0234	18.8708	1.16973
SMAD3	0.826518	-1.2531	-0.336804	20.9458	18.8661	19.7824	1.16332
ATF4	0.586417	-1.87257	-0.538561	20.7057	18.2467	19.5807	1.12498
TGIF2	-0.000430188	-1.29787	-1.03343	20.1188	18.8214	19.0858	1.033
SP5	0.650181	0.342695	-0.375519	20.7694	20.4619	19.7437	1.0257
NR1I2	0.992966	-0.899233	0.0127366	21.1122	19.22	20.132	0.980229
FOXP2	0.985276	-1.01452	0.118858	21.1045	19.1047	20.2381	0.866418
TFCP2	0.957518	0.692606	0.10238	21.0768	20.8118	20.2216	0.855138
PATZ1	-0.742404	-6.4185	-1.54802	19.3768	13.7007	18.5712	0.805621
PPARG	0.392272	0.282484	-0.39377	20.5115	20.4017	19.7255	0.786042
CEBPD	0.604723	-1.06654	-0.145687	20.724	19.0527	19.9735	0.75041
DLX4	0.548852	0.284398	-0.140053	20.6681	20.4036	19.9792	0.688905
STAT5A	0.755882	-1.04496	0.0952826	20.8751	19.0743	20.2145	0.660599
BCL6	0.415234	-0.267055	-0.23385	20.5345	19.8522	19.8854	0.649084
BATF3	0.778093	-1.24042	0.131791	20.8973	18.8788	20.251	0.646302
FOXL2	-0.698027	-1.74612	-1.296	19.4212	18.3731	18.8232	0.597976
STAT1	1.44357	-1.15554	0.849364	21.5628	18.9637	20.9686	0.594208
ZNF24	0.684073	-0.893285	0.101408	20.8033	19.226	20.2206	0.582666
CREB3L1	0.135405	-0.766207	-0.423765	20.2546	19.353	19.6955	0.55917
CEBPE	0.353298	0.0667583	-0.202978	20.4725	20.186	19.9163	0.556276
AHRR	0.337429	-0.763828	-0.203995	20.4567	19.3554	19.9152	0.541424
GFI1	0.0930527	-0.0626477	-0.400479	20.2123	20.0566	19.7188	0.493532
RXRB	0.435393	0.227674	-0.0121646	20.5546	20.3469	20.1071	0.447557
TGIF1	-0.240005	-2.06033	-0.665403	19.8792	18.0589	19.4538	0.425398
CDX1	0.367677	-0.168734	-0.0443577	20.4869	19.9505	20.0749	0.412035
EGR3	0.079455	-0.361335	-0.310553	20.1987	19.7579	19.8087	0.390008
KLF4	0.775427	-1.05652	0.396185	20.8947	19.0627	20.5154	0.379243
ONECUT1	0.228013	0.0256144	-0.151066	20.3472	20.1449	19.9682	0.379079
NPAS2	1.04863	0.695051	0.832914	21.1679	20.8143	20.9521	0.215716
HES1	-0.0633022	-0.0890745	-0.232042	20.0559	20.0302	19.8872	0.16874
ATF2	0.351889	-1.18225	0.183453	20.4711	18.937	20.3027	0.168437
KLF5	0.167907	-1.69256	0.0487398	20.2871	18.4267	20.168	0.119167
DDIT3	-0.168829	-0.774985	-0.274945	19.9504	19.3443	19.8443	0.106116
SREBF1	1.15085	-1.97243	1.0644	21.2701	18.1468	21.1836	0.0864483
TEAD4	-0.012459	-0.747315	-0.0636782	20.1068	19.3719	20.0556	0.0512192

## Sheet: Table_S2c
TF_name	act_M1	act_M2	act_NLC	scaled_act_M1	scaled_act_M2	scaled_act_NLC	scaled_act_M2-scaled_act_NLC
GATAD2A	3.25472	6.53728	-7.0791	23.374	26.6565	13.0401	13.6164
YBX3	4.47703	6.01568	-5.29108	24.5963	26.1349	14.8282	11.3068
L3MBTL1	-1.19542	9.13504	-0.0838323	18.9238	29.2543	20.0354	9.21887
ZBTB46	3.36956	6.23266	-2.8634	23.4888	26.3519	17.2558	9.09606
ZNF142	-0.8735	8.84217	-0.246928	19.2457	28.9614	19.8723	9.08909
ZNF316	-0.444176	8.28419	-0.512474	19.6751	28.4034	19.6068	8.79666
CIC	2.84202	5.66821	-3.05914	22.9613	25.7874	17.0601	8.72736
ZBTB8B	0.427628	4.75698	-3.66458	20.5469	24.8762	16.4547	8.42157
ZNF512B	1.17411	8.38823	0.108368	21.2933	28.5075	20.2276	8.27986
NFATC4	3.73087	5.14197	-3.11386	23.8501	25.2612	17.0054	8.25583
EBF4	3.4932	5.68747	-2.06712	23.6124	25.8067	18.0521	7.75459
DMAP1	-2.52972	11.3133	3.59071	17.5895	31.4326	23.7099	7.72264
ZNF707	-1.05649	8.32612	0.882357	19.0627	28.4454	21.0016	7.44376
FOXO6	2.59398	4.47129	-2.88066	22.7132	24.5905	17.2386	7.35196
TFAP2E	0.647133	6.0035	-1.32344	20.7664	26.1227	18.7958	7.32694
MXD1	4.11065	6.19085	-0.910954	24.2299	26.3101	19.2083	7.10181
ZNF500	-0.635519	8.0023	1.12083	19.4837	28.1215	21.2401	6.88148
TCF7L1	3.73282	4.02428	-2.77946	23.8521	24.1435	17.3398	6.80373
ETV7	-6.03267	6.3193	-0.418495	14.0866	26.4385	19.7007	6.73779
ZNF687	-2.38585	7.62526	0.916906	17.7334	27.7445	21.0361	6.70836
KDM5C	-0.580642	4.82584	-1.65758	19.5386	24.9451	18.4617	6.48342
ZNF337	-3.41847	5.94122	-0.355259	16.7008	26.0605	19.764	6.29648
ZNF467	2.1736	5.19524	-1.07628	22.2928	25.3145	19.043	6.27151
ZNF251	-2.69078	7.45769	1.26666	17.4285	27.5769	21.3859	6.19104
ZBTB40	-3.67711	7.50121	1.42236	16.4421	27.6204	21.5416	6.07884
ZNF618	1.10607	5.81399	-0.178848	21.2253	25.9332	19.9404	5.99284
LMX1B	2.53832	2.594	-3.36858	22.6576	22.7132	16.7507	5.96258
SOX12	1.08431	6.29228	0.411317	21.2036	26.4115	20.5306	5.88097
SOX2	1.54288	1.71569	-4.04367	21.6621	21.8349	16.0756	5.75936
ZNF490	-0.0826233	3.88247	-1.80857	20.0366	24.0017	18.3107	5.69104
MZF1	0.0638842	6.09473	0.423858	20.1831	26.214	20.5431	5.67087
HSF4	-0.335686	5.19399	-0.425178	19.7836	25.3132	19.6941	5.61917
ZBTB48	-1.87844	8.35961	2.79593	18.2408	28.4788	22.9152	5.56368
MTA1	0.246406	4.023	-1.49077	20.3656	24.1422	18.6285	5.51378
ATF6B	-4.12113	12.5849	7.09848	15.9981	32.7041	27.2177	5.48639
ZNF444	-0.991431	7.17662	1.72453	19.1278	27.2959	21.8438	5.45209
ZNF282	0.226878	6.1217	0.765705	20.3461	26.2409	20.8849	5.35599
ZNF496	-2.32398	5.89768	0.608633	17.7953	26.0169	20.7279	5.28904
POU6F1	-1.56797	5.91767	0.631697	18.5513	26.0369	20.7509	5.28597
SOX5	1.3637	2.03021	-3.21315	21.4829	22.1494	16.9061	5.24336
HOXB4	1.93137	3.21719	-1.96635	22.0506	23.3364	18.1529	5.18354
ZNF549	-0.609769	3.12848	-2.05471	19.5095	23.2477	18.0645	5.18319
ZNF276	0.0742366	6.56656	1.39215	20.1935	26.6858	21.5114	5.17441
MLXIP	0.190313	4.46615	-0.695102	20.3095	24.5854	19.4241	5.16125
POGZ	-5.44961	7.11663	1.95755	14.6696	27.2359	22.0768	5.15908
ZNF92	1.67912	2.77587	-2.37232	21.7984	22.8951	17.7469	5.14819
ZFP41	-0.964197	7.50908	2.42035	19.155	27.6283	22.5396	5.08873
HOXC4	2.03849	2.26001	-2.762	22.1577	22.3792	17.3572	5.02201
CXXC1	-1.62971	8.84608	3.85139	18.4895	28.9653	23.9706	4.99468
ARID3B	-2.97476	5.22585	0.291501	17.1445	25.3451	20.4107	4.93435
RHOXF1	1.93825	3.68722	-1.2412	22.0575	23.8065	18.878	4.92841
FOXD2	0.255063	3.37669	-1.55001	20.3743	23.4959	18.5692	4.92669
SALL2	2.3017	5.05147	0.146409	22.4209	25.1707	20.2656	4.90506
ZNF133	-2.93995	7.56553	2.66094	17.1793	27.6848	22.7802	4.90459
ZNF517	-2.70953	7.88895	3.0699	17.4097	28.0082	23.1891	4.81905
LHX4	-2.12004	5.47613	0.688254	17.9992	25.5954	20.8075	4.78787
ZNF497	1.2168	4.987	0.211451	21.336	25.1062	20.3307	4.77555
KDM5D	1.25191	2.53672	-2.23712	21.3711	22.656	17.8821	4.77384
ZNF23	-2.94284	4.63969	-0.126974	17.1764	24.7589	19.9923	4.76666
ZNF853	3.50187	3.82329	-0.919401	23.6211	23.9425	19.1998	4.74269
PEG3	1.11522	2.15726	-2.50385	21.2345	22.2765	17.6154	4.66111
PRDM6	1.10629	2.35706	-2.22461	21.2255	22.4763	17.8946	4.58167
ZXDC	-4.45345	6.6254	2.04484	15.6658	26.7446	22.1641	4.58056
LHX8	0.297185	1.81192	-2.73512	20.4164	21.9312	17.3841	4.54704
VSX2	0.297185	1.81192	-2.73512	20.4164	21.9312	17.3841	4.54704
ZNF446	-1.14418	6.16823	1.66773	18.9751	26.2875	21.787	4.5005
ZNF683	-2.94175	2.35683	-2.08977	17.1775	22.4761	18.0295	4.4466
POU4F1	0.191481	2.75382	-1.65436	20.3107	22.8731	18.4649	4.40819
PAX4	0.222203	1.76701	-2.64062	20.3414	21.8862	17.4786	4.40763
VSX1	0.275659	1.44277	-2.91134	20.3949	21.562	17.2079	4.35412
FOXQ1	0.15386	1.63693	-2.7007	20.2731	21.7562	17.4185	4.33762
ARNT	-0.220613	3.23178	-1.10045	19.8986	23.351	19.0188	4.33223
VENTX	-5.58922	6.68339	2.36317	14.53	26.8026	22.4824	4.32021
ZNF76	-4.48193	8.92348	4.6098	15.6373	29.0427	24.729	4.31368
MYNN	-0.728762	5.05578	0.746918	19.3905	25.175	20.8662	4.30886
SALL4	1.56925	2.17797	-2.12889	21.6885	22.2972	17.9903	4.30686
ZC3H4	-1.36706	6.53026	2.25917	18.7522	26.6495	22.3784	4.27109
ZFY	0.860632	2.63131	-1.62519	20.9799	22.7505	18.494	4.2565
ZNF514	-2.92347	4.88828	0.654266	17.1958	25.0075	20.7735	4.23402
ZNF211	-4.68312	5.50361	1.34098	15.4361	25.6229	21.4602	4.16264
BHLHE40	0.104687	3.19671	-0.962841	20.2239	23.3159	19.1564	4.15955
POU4F3	0.645309	1.97579	-2.17467	20.7645	22.095	17.9446	4.15046
KDM2A	-5.18051	3.87572	-0.253842	14.9387	23.995	19.8654	4.12956
E4F1	0.412439	6.99958	2.89224	20.5317	27.1188	23.0115	4.10733
RFX1	0.835539	1.95591	-2.14632	20.9548	22.0751	17.9729	4.10223
KAT8	-3.03662	6.70951	2.62815	17.0826	26.8287	22.7474	4.08136
ZNF662	-4.41001	5.70962	1.63946	15.7092	25.8289	21.7587	4.07016
HOXB13	-0.169631	2.09572	-1.97198	19.9496	22.215	18.1473	4.0677
ZNF335	-0.389337	5.63747	1.58809	19.7299	25.7567	21.7073	4.04937
CSRNP3	0.779153	2.6551	-1.36328	20.8984	22.7743	18.756	4.01838
ALX4	0.631026	2.10624	-1.79078	20.7503	22.2255	18.3285	3.89702
HOXB6	1.51637	3.04497	-0.818724	21.6356	23.1642	19.3005	3.8637
PURG	1.71563	1.91347	-1.94688	21.8349	22.0327	18.1724	3.86035
ZNF362	-1.57621	7.41757	3.56321	18.543	27.5368	23.6824	3.85436
PLAGL1	1.55768	3.00922	-0.844602	21.6769	23.1285	19.2746	3.85382
NR2E1	0.836087	0.995639	-2.82495	20.9553	21.1149	17.2943	3.82059
ZNF418	-0.413154	3.4515	-0.35562	19.7061	23.5707	19.7636	3.80712
ZNF646	-2.08976	5.50359	1.76168	18.0295	25.6228	21.8809	3.74191
HOXB3	1.71519	1.83114	-1.89551	21.8344	21.9504	18.2237	3.72665
PBX1	-1.26816	4.31948	0.647807	18.8511	24.4387	20.767	3.67167
NR1H4	1.3799	1.51082	-2.15779	21.4991	21.6301	17.9614	3.66861
SOX13	-0.695482	2.15618	-1.47406	19.4238	22.2754	18.6452	3.63024
ARID5A	0.882622	2.03841	-1.51289	21.0019	22.1577	18.6063	3.55131
ZFHX3	-2.11856	2.9725	-0.571424	18.0007	23.0917	19.5478	3.54392
ZNF554	-2.17981	5.01506	1.51656	17.9394	25.1343	21.6358	3.4985
ZNF785	-3.35097	6.12683	2.64011	16.7683	26.2461	22.7594	3.48671
LMX1A	-0.724006	2.68197	-0.785549	19.3952	22.8012	19.3337	3.46751
ESRRG	1.42021	1.8724	-1.57589	21.5394	21.9916	18.5433	3.44829
ZNF837	-0.0435777	6.0996	2.66934	20.0757	26.2188	22.7886	3.43026
PITX3	0.537024	2.09216	-1.33591	20.6563	22.2114	18.7833	3.42807
SCX	1.7163	3.51655	0.0897521	21.8355	23.6358	20.209	3.4268
ZNF205	-1.84387	8.45289	5.06962	18.2754	28.5721	25.1889	3.38327
ZNF692	-1.9231	6.64822	3.27682	18.1961	26.7675	23.3961	3.3714
PTF1A	0.67311	2.01625	-1.31975	20.7923	22.1355	18.7995	3.336
ZNF417	-5.29871	3.06067	-0.248234	14.8205	23.1799	19.871	3.3089
PLAG1	0.00716296	2.00695	-1.26949	20.1264	22.1262	18.8498	3.27644
HOXA3	0.288497	2.42104	-0.851858	20.4077	22.5403	19.2674	3.2729
ZNF556	0.476012	1.1774	-2.09	20.5952	21.2966	18.0292	3.2674
KLF15	1.97467	2.70786	-0.544705	22.0939	22.8271	19.5745	3.25256
ZNF768	-0.0733253	5.93174	2.69481	20.0459	26.051	22.814	3.23693
ZNF333	-4.74575	3.7569	0.555312	15.3735	23.8761	20.6745	3.20159
ZFHX2	2.21988	2.25557	-0.926507	22.3391	22.3748	19.1927	3.18208
KLF9	-0.572392	2.39387	-0.7715	19.5468	22.5131	19.3477	3.16537
SIX5	0.84341	3.09123	-0.0639638	20.9626	23.2105	20.0553	3.15519
SIX1	1.21898	1.45333	-1.6878	21.3382	21.5726	18.4314	3.14113
GLI1	1.2462	1.74399	-1.37324	21.3654	21.8632	18.746	3.11722
POU4F2	0.375396	1.75863	-1.30249	20.4946	21.8779	18.8167	3.06112
ZNF135	-0.223055	3.46911	0.424914	19.8962	23.5883	20.5442	3.0442
ZNF516	-2.40593	3.29134	0.261474	17.7133	23.4106	20.3807	3.02987
MITF	0.179276	1.96344	-1.04367	20.2985	22.0827	19.0756	3.00711
ZNF775	-1.52927	6.93306	3.95239	18.59	27.0523	24.0716	2.98067
HOXA2	1.31598	1.50249	-1.46022	21.4352	21.6217	18.659	2.96271
ZBTB47	1.50336	3.53417	0.588973	21.6226	23.6534	20.7082	2.94519
TBX5	1.67127	2.1597	-0.75043	21.7905	22.2789	19.3688	2.91013
HKR1	-4.32949	6.16759	3.28689	15.7898	26.2868	23.4061	2.88071
FOXF2	0.902082	1.05066	-1.80072	21.0213	21.1699	18.3185	2.85139
TRERF1	0.263602	4.82013	1.97482	20.3828	24.9394	22.0941	2.84532
ZNF250	-1.80056	2.94455	0.118106	18.3187	23.0638	20.2373	2.82644
ZNF586	-0.351982	1.99766	-0.8022	19.7673	22.1169	19.317	2.79986
GCM1	1.20492	2.02622	-0.758886	21.3242	22.1455	19.3604	2.78511
RFXANK	-0.417931	3.8123	1.02937	19.7013	23.9315	21.1486	2.78294
RFXAP	-0.417931	3.8123	1.02937	19.7013	23.9315	21.1486	2.78294
ZNF445	-5.96415	4.89741	2.11618	14.1551	25.0166	22.2354	2.78123
ZNF350	-2.57869	2.14341	-0.605868	17.5406	22.2626	19.5134	2.74928
ZNF814	-2.51209	3.83309	1.11481	17.6071	23.9523	21.234	2.71828
ZNF773	-3.63552	2.94873	0.235763	16.4837	23.068	20.355	2.71296
ETS2	0.240785	1.41815	-1.27455	20.36	21.5374	18.8447	2.6927
PBX3	0.389898	1.95176	-0.739503	20.5091	22.071	19.3797	2.69127
RFX5	-0.59791	3.83462	1.15183	19.5213	23.9539	21.2711	2.6828
KLF8	-0.0648076	2.79934	0.12313	20.0544	22.9186	20.2424	2.67621
USF2	0.165704	2.01265	-0.661916	20.2849	22.1319	19.4573	2.67456
ZNF154	-0.262042	1.96663	-0.691751	19.8572	22.0859	19.4275	2.65838
FOXI1	-1.23706	2.93451	0.285538	18.8822	23.0538	20.4048	2.64898
GMEB2	-1.26821	2.79009	0.145682	18.851	22.9093	20.2649	2.64441
ZNF792	0.716387	2.78842	0.152158	20.8356	22.9077	20.2714	2.63626
HOXB5	0.679999	0.692897	-1.94204	20.7992	20.8121	18.1772	2.63494
ZNF419	-4.32908	3.65683	1.03891	15.7902	23.7761	21.1581	2.61792
TSC22D3	0.276661	1.3927	-1.20425	20.3959	21.5119	18.915	2.59696
OTX1	0.707627	1.09905	-1.45495	20.8269	21.2183	18.6643	2.554
NR2F1	-0.104616	2.22122	-0.299448	20.0146	22.3405	19.8198	2.52067
SP2	-0.418586	1.87144	-0.647722	19.7007	21.9907	19.4715	2.51916
ZFP92	0.717491	1.703	-0.81574	20.8367	21.8222	19.3035	2.51874
ZNF230	-4.38615	2.91774	0.401491	15.7331	23.037	20.5207	2.51625
ZNF329	-0.912446	3.50471	0.993717	19.2068	23.6239	21.113	2.51099
ZNF667	0.567206	2.34232	-0.133048	20.6864	22.4616	19.9862	2.47537
HMG20B	-2.08218	8.92247	6.45375	18.0371	29.0417	26.573	2.46872
ZSCAN25	-3.75759	5.22757	2.77552	16.3616	25.3468	22.8948	2.45206
ZNF592	0.893933	1.51419	-0.934127	21.0132	21.6334	19.1851	2.44832
ZNF331	0.741859	0.809624	-1.6366	20.8611	20.9289	18.4826	2.44623
CTCFL	0.11614	1.31294	-1.10701	20.2354	21.4322	19.0122	2.41995
ZNF169	-5.68048	4.85677	2.4565	14.4388	24.976	22.5757	2.40028
SOX1	0.361968	1.42838	-0.962547	20.4812	21.5476	19.1567	2.39093
PRDM15	-0.762572	3.73322	1.4007	19.3567	23.8525	21.5199	2.33252
ZNF599	-3.89307	5.68055	3.35315	16.2262	25.7998	23.4724	2.32741
ZNF551	-2.70064	3.8223	1.52959	17.4186	23.9415	21.6488	2.29271
LBX2	-0.106381	1.31212	-0.977715	20.0129	21.4314	19.1415	2.28983
ZNF740	-0.621714	1.8766	-0.405341	19.4975	21.9958	19.7139	2.28195
YY1	-0.214727	1.30359	-0.971754	19.9045	21.4228	19.1475	2.27535
ALX1	-1.23875	1.46866	-0.798501	18.8805	21.5879	19.3207	2.26716
ZNF324	-0.728981	3.6027	1.35154	19.3903	23.7219	21.4708	2.25116
HOXB2	1.01114	1.91396	-0.324977	21.1304	22.0332	19.7943	2.23894
SP4	-0.757584	2.02788	-0.197423	19.3617	22.1471	19.9218	2.2253
CRX	0.689465	0.896547	-1.32039	20.8087	21.0158	18.7988	2.21693
ZNF541	0.921106	1.60246	-0.609292	21.0403	21.7217	19.5099	2.21175
ZNF266	-4.88655	4.06044	1.85069	15.2327	24.1797	21.9699	2.20976
ZNF148	0.736392	1.05834	-1.13251	20.8556	21.1776	18.9867	2.19085
NR4A2	0.431852	1.77391	-0.401631	20.5511	21.8931	19.7176	2.17554
HOXC9	0.646959	1.11771	-1.05146	20.7662	21.2369	19.0678	2.16917
ZNF676	0.184801	0.325408	-1.83968	20.304	20.4446	18.2796	2.16508
NOTO	-1.24343	0.939365	-1.22307	18.8758	21.0586	18.8962	2.16244
ZFP28	-3.66155	3.64385	1.48624	16.4577	23.7631	21.6055	2.15761
MAZ	0.273528	2.19478	0.0508292	20.3928	22.314	20.1701	2.14395
FOXO1	0.716158	0.717913	-1.41746	20.8354	20.8371	18.7018	2.13537
GBX2	0.669174	0.819035	-1.31159	20.7884	20.9383	18.8076	2.13063
GATA2	0.423079	0.9416	-1.18301	20.5423	21.0608	18.9362	2.12461
GCM2	-0.857999	2.54057	0.417212	19.2612	22.6598	20.5364	2.12335
ADNP	0.404508	1.76639	-0.355719	20.5237	21.8856	19.7635	2.12211
NEUROG2	-0.398587	0.854811	-1.24052	19.7206	20.974	18.8787	2.09533
SNAPC4	0.609304	2.25891	0.163609	20.7285	22.3781	20.2828	2.0953
HESX1	-1.61491	2.12348	0.0289198	18.5043	22.2427	20.1482	2.09456
MEIS1	-0.424621	1.25079	-0.82606	19.6946	21.37	19.2932	2.07686
TFAP2C	0.574618	1.4093	-0.660902	20.6939	21.5285	19.4583	2.0702
TEAD1	0.184372	0.987815	-1.08059	20.3036	21.1071	19.0386	2.06841
NFIC	1.43192	1.73258	-0.32916	21.5512	21.8518	19.7901	2.06174
JDP2	-0.861706	3.53219	1.48983	19.2575	23.6514	21.6091	2.04236
MSX2	-1.29314	2.1665	0.13758	18.8261	22.2857	20.2568	2.02892
HNF4G	0.404249	1.0927	-0.908483	20.5235	21.2119	19.2108	2.00118
RREB1	-0.535835	2.62734	0.628474	19.5834	22.7466	20.7477	1.99886
ZNF519	-3.77997	4.8723	2.89343	16.3393	24.9915	23.0127	1.97887
ZNF334	-0.231618	2.97283	1.01897	19.8876	23.0921	21.1382	1.95386
ZNF582	0.43166	1.04964	-0.903177	20.5509	21.1689	19.2161	1.95281
GFI1B	0.342857	1.10631	-0.845923	20.4621	21.2255	19.2733	1.95224
FOXH1	1.11484	1.12392	-0.822525	21.2341	21.2432	19.2967	1.94645
ZNF717	-4.19898	5.16833	3.23709	15.9203	25.2876	23.3563	1.93123
BHLHA15	0.0535356	1.3478	-0.569386	20.1728	21.467	19.5499	1.91719
UBTF	-0.90724	1.38083	-0.533113	19.212	21.5001	19.5861	1.91395
ZNF382	0.350007	0.955281	-0.950481	20.4692	21.0745	19.1688	1.90576
GATA3	0.470582	0.581861	-1.31775	20.5898	20.7011	18.8015	1.89961
TET1	0.278547	2.13404	0.234725	20.3978	22.2533	20.354	1.89931
VAX1	-0.122177	1.15506	-0.744107	19.9971	21.2743	19.3751	1.89916
VAX2	-0.122177	1.15506	-0.744107	19.9971	21.2743	19.3751	1.89916
NFKBID	-1.60563	2.18519	0.296377	18.5136	22.3044	20.4156	1.88881
ZNF134	-2.59262	3.32193	1.44111	17.5266	23.4412	21.5603	1.88082
HOXA7	1.01284	1.72278	-0.152656	21.1321	21.842	19.9666	1.87544
ARNTL	0.629477	1.4162	-0.43062	20.7487	21.5354	19.6886	1.84682
ZNF835	0.00235743	3.52708	1.68678	20.1216	23.6463	21.806	1.8403
EMX1	-0.137172	0.581047	-1.25031	19.9821	20.7003	18.8689	1.83135
TBX4	0.634191	2.26789	0.446269	20.7534	22.3871	20.5655	1.82162
ZFP82	0.184153	1.66826	-0.152308	20.3034	21.7875	19.9669	1.82057
SMARCC2	-0.867003	2.00394	0.188574	19.2522	22.1232	20.3078	1.81536
MAFB	-3.06838	2.33359	0.536121	17.0509	22.4528	20.6554	1.79747
TFEB	-4.16242	5.30469	3.51332	15.9568	25.4239	23.6326	1.79136
ZSCAN4	0.112202	0.602072	-1.16863	20.2314	20.7213	18.9506	1.77071
MAF	-1.31014	2.86149	1.09299	18.8091	22.9807	21.2122	1.7685
ZNF528	-1.48948	1.57062	-0.166375	18.6298	21.6899	19.9529	1.737
ZNF710	-2.32628	4.18296	2.46693	17.793	24.3022	22.5862	1.71603
PDX1	0.0251078	1.00438	-0.665682	20.1443	21.1236	19.4536	1.67006
SHOX2	0.378018	0.477297	-1.18602	20.4973	20.5965	18.9332	1.66332
AHR	-1.08447	1.01002	-0.641875	19.0348	21.1293	19.4774	1.6519
ZNF155	-1.96622	1.95565	0.304531	18.153	22.0749	20.4238	1.65112
GATA6	-0.0144768	0.787923	-0.824553	20.1048	20.9072	19.2947	1.61248
TBX6	0.134088	3.56135	1.96061	20.2533	23.6806	22.0798	1.60074
EN2	0.420007	0.640118	-0.958736	20.5392	20.7594	19.1605	1.59885
ZBTB17	-0.867187	4.71262	3.11698	19.252	24.8319	23.2362	1.59564
ZNF439	-3.81823	3.0203	1.42691	16.301	23.1395	21.5462	1.59338
ZNF574	-2.1053	3.92191	2.34653	18.0139	24.0411	22.4658	1.57539
MYB	0.913151	0.96178	-0.581931	21.0324	21.081	19.5373	1.54371
TCF3	-0.283618	1.8729	0.341382	19.8356	21.9921	20.4606	1.53152
GSC	0.966944	1.04505	-0.481317	21.0862	21.1643	19.6379	1.52637
ZNF182	-8.3767	6.18665	4.66216	11.7425	26.3059	24.7814	1.52449
TFAP2A	-0.0345659	1.19306	-0.322202	20.0847	21.3123	19.797	1.51526
USF1	0.675921	1.06704	-0.437663	20.7952	21.1863	19.6816	1.50471
SOX10	0.257261	1.09645	-0.405645	20.3765	21.2157	19.7136	1.5021
ZNF425	-3.36984	5.32877	3.82782	16.7494	25.448	23.9471	1.50095
MAFF	0.742792	0.746657	-0.753745	20.862	20.8659	19.3655	1.5004
PROX2	-2.96543	2.83037	1.34788	17.1538	22.9496	21.4671	1.48248
DMRT3	-0.361692	0.386087	-1.05977	19.7575	20.5053	19.0595	1.44586
ZNF219	-2.13649	6.19137	4.75414	17.9827	26.3106	24.8734	1.43723
ZNF607	-3.69331	4.05625	2.62813	16.4259	24.1755	22.7474	1.42812
SPI1	-0.679928	1.64394	0.22086	19.4393	21.7632	20.3401	1.42308
KLF1	0.0161226	1.13702	-0.27985	20.1354	21.2563	19.8394	1.41687
ZNF763	-4.54079	4.24266	2.83479	15.5784	24.3619	22.954	1.40787
GLI4	-4.21331	8.50096	7.10678	15.9059	28.6202	27.226	1.39418
GATAD1	-0.846009	1.90593	0.513986	19.2732	22.0252	20.6332	1.39194
MEF2B	-0.571669	1.91275	0.5229	19.5476	22.032	20.6421	1.38985
ZNF229	-1.31877	1.83546	0.451614	18.8005	21.9547	20.5709	1.38384
ZNF765	-4.02993	2.66599	1.293	16.0893	22.7852	21.4122	1.37299
ZKSCAN2	-4.03403	4.84006	3.47961	16.0852	24.9593	23.5988	1.36045
ZIK1	-3.02853	3.21558	1.85567	17.0907	23.3348	21.9749	1.35992
SPIC	0.184504	0.805578	-0.53677	20.3037	20.9248	19.5825	1.34235
FLI1	0.189982	0.611283	-0.726805	20.3092	20.7305	19.3924	1.33809
ID1	-1.1542	1.03756	-0.298845	18.965	21.1568	19.8204	1.33641
ZNF222	-1.91184	1.89748	0.575197	18.2074	22.0167	20.6944	1.32229
HOXD3	0.178712	0.697244	-0.611515	20.2979	20.8165	19.5077	1.30876
SCRT2	0.631841	0.923035	-0.375704	20.7511	21.0423	19.7435	1.29874
ARID3A	-1.03849	1.30212	0.00693969	19.0807	21.4214	20.1262	1.29518
MIER2	2.03007	3.37154	2.09691	22.1493	23.4908	22.2161	1.27463
RFX2	-0.585422	1.14889	-0.121969	19.5338	21.2681	19.9973	1.27086
ZNF343	-3.35354	2.51394	1.25065	16.7657	22.6332	21.3699	1.26329
AR	0.58222	1.61039	0.347163	20.7015	21.7296	20.4664	1.26323
ZNF404	-3.81867	3.37981	2.12621	16.3006	23.4991	22.2454	1.2536
FOXB1	-1.7219	1.24452	-0.00490815	18.3973	21.3638	20.1143	1.24943
STAT6	-0.546028	0.855875	-0.391755	19.5732	20.9751	19.7275	1.24763
ZNF71	0.213907	2.9411	1.69552	20.3331	23.0603	21.8148	1.24558
ZNF777	-0.712642	4.89917	3.6722	19.4066	25.0184	23.7914	1.22697
FOXO3	-0.328455	0.692438	-0.530236	19.7908	20.8117	19.589	1.22267
ZNF530	-3.07807	5.50329	4.29449	17.0412	25.6225	24.4137	1.2088
ZNF284	-2.32312	2.76897	1.57376	17.7961	22.8882	21.693	1.19521
ZNF223	-0.340866	1.30226	0.120918	19.7784	21.4215	20.2402	1.18134
ZBTB22	-2.3889	6.08042	4.90828	17.7303	26.1997	25.0275	1.17213
NEUROG1	-0.392521	1.08937	-0.0797	19.7267	21.2086	20.0395	1.16907
NOBOX	-0.89247	0.874091	-0.276039	19.2268	20.9933	19.8432	1.15013
ZNF233	-1.73536	1.95963	0.81068	18.3839	22.0789	20.9299	1.14895
RUNX1	-0.853824	1.10394	-0.0249154	19.2654	21.2232	20.0943	1.12886
ZNF543	-3.09272	1.63935	0.514201	17.0265	21.7586	20.6334	1.12514
SHOX	-0.390129	0.469973	-0.653647	19.7291	20.5892	19.4656	1.12362
ZKSCAN1	0.00266235	1.2321	0.124645	20.1219	21.3513	20.2439	1.10745
ZNF19	-1.94608	2.65245	1.55154	18.1732	22.7717	21.6708	1.10092
NCOA2	-1.28472	1.18812	0.0885797	18.8345	21.3074	20.2078	1.09954
NEUROD1	0.620902	1.29729	0.198006	20.7401	21.4165	20.3172	1.09928
BSX	-0.499911	0.549997	-0.546939	19.6193	20.6692	19.5723	1.09694
LHX9	-0.499911	0.549997	-0.546939	19.6193	20.6692	19.5723	1.09694
RAX2	-0.499911	0.549997	-0.546939	19.6193	20.6692	19.5723	1.09694
ZNF469	-1.9933	3.27801	2.18622	18.1259	23.3972	22.3055	1.09179
ZNF226	-7.00504	5.71027	4.61961	13.1142	25.8295	24.7388	1.09066
ZNF341	-0.371463	3.98108	2.89866	19.7478	24.1003	23.0179	1.08242
NFIA	-0.872731	1.22459	0.154104	19.2465	21.3438	20.2733	1.07049
TWIST1	0.35488	0.75529	-0.312328	20.4741	20.8745	19.8069	1.06762
ZNF575	0.746008	5.01165	3.94606	20.8652	25.1309	24.0653	1.06559
ZNF585A	-7.87952	3.62829	2.56439	12.2397	23.7475	22.6836	1.0639
PBX2	-1.90588	1.38296	0.332633	18.2134	21.5022	20.4519	1.05033
RUNX3	0.521478	1.0782	0.0290512	20.6407	21.1974	20.1483	1.04915
ZNF221	-1.8648	1.59142	0.5441	18.2544	21.7107	20.6633	1.04732
SNAI1	-0.143937	0.698066	-0.349241	19.9753	20.8173	19.77	1.04731
ZNF532	-2.26848	2.56959	1.52431	17.8508	22.6888	21.6435	1.04528
ZNF264	-4.07885	1.74421	0.700568	16.0404	21.8634	20.8198	1.04364
ZSCAN32	-3.34073	1.9128	0.877715	16.7785	22.032	20.997	1.03508
HOXA1	0.718528	1.2559	0.224636	20.8378	21.3751	20.3439	1.03126
POU2F1	0.528022	0.876085	-0.154169	20.6473	20.9953	19.9651	1.03025
ZNF248	-5.55584	4.12627	3.0974	14.5634	24.2455	23.2166	1.02888
CREBZF	-9.78227	3.83261	2.81614	10.337	23.9518	22.9354	1.01647
HLF	-1.18371	1.95464	0.940641	18.9355	22.0739	21.0599	1.014
ZNF34	-3.89839	3.48644	2.47334	16.2208	23.6057	22.5926	1.0131
ZNF7	-4.75038	4.82595	3.81611	15.3689	24.9452	23.9353	1.00984
ZNF10	-4.66134	2.78963	1.78774	15.4579	22.9089	21.907	1.00189
ZNF212	-2.28738	4.20227	3.20591	17.8319	24.3215	23.3252	0.996353
PAX5	0.292497	1.36104	0.381102	20.4117	21.4803	20.5003	0.979943
FEZF1	0.53066	1.32198	0.345163	20.6499	21.4412	20.4644	0.976814
ZNF462	0.290072	1.42191	0.461291	20.4093	21.5411	20.5805	0.960619
SNAI2	-0.40911	0.741114	-0.218831	19.7101	20.8603	19.9004	0.959945
ARID1B	-2.64129	1.70489	0.746312	17.4779	21.8241	20.8655	0.958578
SRF	-0.0882069	1.13882	0.1913	20.031	21.2581	20.3105	0.947525
NR4A1	-0.134972	1.4058	0.461431	19.9843	21.525	20.5807	0.944374
NHLH1	-0.216416	1.04737	0.103313	19.9028	21.1666	20.2225	0.944055
ZNF90	-1.68737	3.32655	2.38749	18.4319	23.4458	22.5067	0.939065
PAX1	0.178984	0.418182	-0.519863	20.2982	20.5374	19.5994	0.938045
ZNF319	-2.4877	5.11986	4.20494	17.6315	25.2391	24.3242	0.91492
ZSCAN9	-3.73517	2.62574	1.71667	16.3841	22.745	21.8359	0.909067
ARID1A	0.31867	0.450502	-0.444441	20.4379	20.5697	19.6748	0.894944
MNX1	0.0129035	0.16938	-0.72485	20.1321	20.2886	19.3944	0.89423
ELF1	-2.77288	1.25892	0.395225	17.3464	21.3782	20.5145	0.863699
GSC2	0.353314	0.566698	-0.290973	20.4726	20.6859	19.8283	0.857671
HOXA13	0.155654	0.437891	-0.402372	20.2749	20.5571	19.7169	0.840263
TBX21	0.129644	0.484817	-0.342929	20.2489	20.6041	19.7763	0.827746
ALX3	-0.694521	0.543665	-0.279525	19.4247	20.6629	19.8397	0.82319
BHLHE22	-0.752977	0.354534	-0.464656	19.3663	20.4738	19.6546	0.81919
ZBTB37	-8.36689	4.18996	3.38202	11.7523	24.3092	23.5013	0.807941
KLF14	-2.15937	1.97479	1.16715	17.9599	22.094	21.2864	0.80764
MEIS2	-0.460394	1.08499	0.286665	19.6588	21.2042	20.4059	0.798329
CREB5	-0.0822859	0.306459	-0.488884	20.037	20.4257	19.6304	0.795343
ZNF320	-2.66927	2.60292	1.81081	17.45	22.7222	21.93	0.792108
ZNF827	-0.225968	2.4896	1.72858	19.8933	22.6088	21.8478	0.761016
SMAD7	-1.44878	1.53764	0.786905	18.6705	21.6569	20.9061	0.750734
CREB3L4	-0.802765	5.28876	4.53853	19.3165	25.408	24.6578	0.750229
ZNF257	-1.23377	1.39531	0.651981	18.8855	21.5145	20.7712	0.743325
EGR1	0.21977	0.654964	-0.0879706	20.339	20.7742	20.0313	0.742934
ZNF665	-2.87308	1.81717	1.08185	17.2462	21.9364	21.2011	0.735316
ZNF577	-3.82864	3.194	2.47403	16.2906	23.3132	22.5933	0.719976
ZNF578	-0.510872	0.749224	0.0702401	19.6084	20.8685	20.1895	0.678984
ZNF17	-5.47483	2.36391	1.70272	14.6444	22.4831	21.822	0.661186
ISL2	-0.321244	0.953034	0.309906	19.798	21.0723	20.4291	0.643128
ZNF436	-1.69371	0.16963	-0.472898	18.4255	20.2889	19.6463	0.642527
PITX1	-0.102629	1.46087	0.823903	20.0166	21.5801	20.9431	0.636963
ZNF506	-6.7419	2.80819	2.18817	13.3773	22.9274	22.3074	0.620027
MAFG	-0.10691	1.08242	0.463794	20.0123	21.2017	20.583	0.618621
PHOX2B	-1.3225	0.928315	0.313517	18.7967	21.0476	20.4328	0.614798
MIXL1	-0.617124	0.649684	0.0420853	19.5021	20.7689	20.1613	0.607598
ZNF471	-4.72853	2.77597	2.17827	15.3907	22.8952	22.2975	0.597705
OTX2	-0.362176	0.932279	0.338288	19.7571	21.0515	20.4575	0.593991
ZNF546	-7.26971	4.35613	3.76415	12.8495	24.4754	23.8834	0.591988
SMAD5	-3.15956	1.46325	0.875912	16.9597	21.5825	20.9951	0.587341
DUXA	-0.840427	0.217411	-0.36782	19.2788	20.3366	19.7514	0.58523
ZNF70	-2.34248	3.69712	3.11204	17.7768	23.8164	23.2313	0.585079
ZNF641	-5.37548	5.36321	4.79453	14.7438	25.4824	24.9138	0.568681
NKX3-2	-0.497414	0.126305	-0.432545	19.6218	20.2455	19.6867	0.55885
THRA	-1.89979	4.34467	3.78615	18.2194	24.4639	23.9054	0.558521
ZSCAN30	-6.22654	3.72229	3.17215	13.8927	23.8415	23.2914	0.550142
NFKB2	-0.365767	1.51239	0.968434	19.7535	21.6316	21.0877	0.543952
ZNF225	-5.94186	3.58274	3.04108	14.1774	23.702	23.1603	0.541662
DMBX1	0.134125	0.378469	-0.133217	20.2534	20.4977	19.986	0.511686
TAL1	0.282575	0.46003	-0.0436612	20.4018	20.5793	20.0756	0.503692
HMX1	-1.68694	0.510684	0.0234125	18.4323	20.6299	20.1426	0.487271
ZNF410	-2.26502	-0.208304	-0.692402	17.8542	19.9109	19.4268	0.484098
SRY	-1.05817	1.86636	1.38627	19.0611	21.9856	21.5055	0.480093
ATF7	-1.04563	1.11696	0.641648	19.0736	21.2362	20.7609	0.475314
ZNF214	-2.26736	2.09452	1.62034	17.8519	22.2138	21.7396	0.474188
FOXO4	0.182073	0.329394	-0.129419	20.3013	20.4486	19.9898	0.458813
ZNF671	-3.49663	2.60162	2.15684	16.6226	22.7209	22.2761	0.444779
ZNF112	-3.93922	2.13507	1.69184	16.18	22.2543	21.8111	0.443237
MEF2D	-1.69173	2.13531	1.70447	18.4275	22.2546	21.8237	0.430849
NFE2L1	0.130228	0.697135	0.272061	20.2495	20.8164	20.3913	0.425074
ZFP2	-1.86413	1.8216	1.39999	18.2551	21.9408	21.5192	0.421603
DNMT1	-0.610415	0.0743172	-0.343653	19.5088	20.1936	19.7756	0.41797
FOXJ2	-0.374651	-0.282202	-0.697127	19.7446	19.837	19.4221	0.414925
ZBED3	-5.10771	6.35638	5.96302	15.0115	26.4756	26.0823	0.39336
ZBTB49	-1.3657	1.57643	1.18515	18.7535	21.6957	21.3044	0.391281
ZKSCAN3	-3.36654	2.50676	2.12041	16.7527	22.626	22.2396	0.386349
GSX1	-0.224986	0.34818	-0.0333882	19.8943	20.4674	20.0858	0.381568
ZNF829	-4.2764	1.39617	1.01861	15.8428	21.5154	21.1378	0.377561
PRDM1	-0.000654934	0.405115	0.0403906	20.1186	20.5244	20.1596	0.364725
ZNF454	-0.790214	0.219523	-0.138012	19.329	20.3388	19.9812	0.357535
IRF3	-0.114291	1.29271	0.93605	20.0049	21.4119	21.0553	0.356659
CLOCK	-1.65079	1.2619	0.906584	18.4684	21.3811	21.0258	0.355318
ZSCAN31	0.585569	0.966285	0.620877	20.7048	21.0855	20.7401	0.345408
ZNF793	-4.10311	1.9897	1.64447	16.0161	22.1089	21.7637	0.345228
ZNF449	-1.76003	1.51077	1.17035	18.3592	21.63	21.2896	0.340422
ZNF628	0.203108	2.83038	2.49734	20.3223	22.9496	22.6166	0.333038
NR2E3	-0.905885	1.62054	1.29362	19.2134	21.7398	21.4129	0.326919
ZBTB5	-4.21324	0.817233	0.502917	15.906	20.9365	20.6222	0.314316
ZXDA	-4.19118	3.782	3.47262	15.9281	23.9012	23.5919	0.309374
ZKSCAN4	-4.0002	5.02668	4.72869	16.119	25.1459	24.8479	0.297992
NCOA3	-1.58047	0.564097	0.268882	18.5388	20.6833	20.3881	0.295215
ZNF547	-1.09123	1.00445	0.71225	19.028	21.1237	20.8315	0.292201
ZSCAN2	-2.57105	3.62416	3.33913	17.5482	23.7434	23.4584	0.285025
ZNF789	-3.58823	4.69351	4.41607	16.531	24.8127	24.5353	0.277439
ATF3	0.0834906	0.215708	-0.0445064	20.2027	20.3349	20.0747	0.260214
ZNF784	-4.2009	4.19741	3.93781	15.9183	24.3167	24.057	0.259602
ZNF414	-2.65635	8.29138	8.04288	17.4629	28.4106	28.1621	0.2485
ZBTB12	-0.229771	3.45027	3.20234	19.8895	23.5695	23.3216	0.247937
FOSB	-0.876591	0.585796	0.339472	19.2426	20.705	20.4587	0.246323
ZNF317	-4.08148	1.32822	1.08483	16.0378	21.4475	21.2041	0.243385
NR1H2	-1.10769	0.823983	0.610066	19.0116	20.9432	20.7293	0.213917
TP53	-0.0848248	0.099882	-0.108498	20.0344	20.2191	20.0107	0.20838
ZNF776	-7.31652	3.16964	2.97389	12.8027	23.2889	23.0931	0.195752
ZEB1	-1.43581	1.06183	0.867653	18.6834	21.1811	20.9869	0.194176
NR1H3	-0.117335	0.74948	0.565063	20.0019	20.8687	20.6843	0.184416
ZNF74	-1.2264	4.19138	4.00842	18.8928	24.3106	24.1277	0.182961
ONECUT3	-0.61869	0.446298	0.305569	19.5005	20.5655	20.4248	0.140729
ASCL2	-0.873135	3.07469	2.94178	19.2461	23.1939	23.061	0.132911
FOXM1	0.517737	0.759173	0.631689	20.637	20.8784	20.7509	0.127484
ZNF75D	-7.53541	4.17345	4.04836	12.5838	24.2927	24.1676	0.125089
ONECUT2	-0.843097	0.0738422	-0.0479858	19.2761	20.1931	20.0713	0.121828
TP73	-1.60519	0.421697	0.319035	18.514	20.5409	20.4383	0.102662
ZNF891	-6.97294	2.4288	2.32758	13.1463	22.548	22.4468	0.101218
GABPA	-3.58289	1.7852	1.68746	16.5363	21.9044	21.8067	0.0977358
EVX2	-0.456035	0.0753442	-0.0200877	19.6632	20.1946	20.0991	0.0954319
ZNF491	-4.21198	3.94464	3.86746	15.9073	24.0639	23.9867	0.0771874
POU5F1B	-0.417095	0.178492	0.105109	19.7021	20.2977	20.2243	0.0733837
ZNF621	-8.70952	2.54135	2.47152	11.4097	22.6606	22.5908	0.069828
KDM5B	-1.8288	0.146565	0.108548	18.2904	20.2658	20.2278	0.0380169
MYBL2	-1.16461	0.56849	0.530536	18.9546	20.6877	20.6498	0.0379542
TCF4	-1.03953	0.710192	0.67402	19.0797	20.8294	20.7933	0.0361719
CUX1	0.162941	0.697581	0.669643	20.2822	20.8168	20.7889	0.0279382
EBF1	-0.75377	0.570222	0.543949	19.3655	20.6895	20.6632	0.0262732
ZBTB25	-7.45398	3.89796	3.87964	12.6653	24.0172	23.9989	0.0183236

## Sheet: Table_S2d
TF_name	act_M1	act_M2	act_NLC	scaled_act_M1	scaled_act_M2	scaled_act_NLC	scaled_act_NLC-scaled_act_M2
PHF5A	-16.884	-10.9169	25.1807	3.23528	9.20231	45.3	36.0977
GTF3A	-14.8261	-7.34666	23.5515	5.29312	12.7726	43.6707	30.8981
DNAJC1	-13.9218	-10.1274	17.8392	6.19746	9.99186	37.9585	27.9666
TFAM	-18.8865	-8.15208	18.4761	1.23276	11.9672	38.5954	26.6282
LYAR	-8.83315	-10.4974	15.5746	11.2861	9.62184	35.6938	26.072
DNAJC2	-13.6227	-11.5301	14.1647	6.49655	8.58916	34.2839	25.6947
CDC5L	-20.1192	-4.94042	17.6353	0	15.1788	37.7545	22.5757
TOX4	-14.3532	-6.14436	13.8994	5.76602	13.9749	34.0186	20.0437
ZFP91	-19.0515	-7.40982	12.2601	1.06771	12.7094	32.3793	19.6699
MLX	-11.8301	-0.968846	18.3488	8.28912	19.1504	38.468	19.3177
ZNF35	-8.07435	-7.62846	11.5564	12.0449	12.4908	31.6756	19.1848
TBPL1	-13.1411	-6.78802	12.3957	6.97812	13.3312	32.5149	19.1837
ZNF239	-5.14363	-4.21238	14.5158	14.9756	15.9069	34.6351	18.7282
PSPC1	-10.4595	-4.91567	13.7509	9.65971	15.2036	33.8702	18.6666
SMARCE1	-18.8608	-0.971459	17.1931	1.25848	19.1478	37.3123	18.1646
ZNF277	-17.5164	-1.94225	15.8077	2.60282	18.177	35.927	17.75
ZNF146	-13.348	-6.46097	10.814	6.77126	13.6583	30.9333	17.275
THAP4	-10.1758	1.01876	17.957	9.94348	21.138	38.0762	16.9383
ZNF32	-12.0974	0.333538	17.1294	8.02184	20.4528	37.2486	16.7959
ZNF800	-14.6627	-7.86405	7.81354	5.45652	12.2552	27.9328	15.6776
ZNF195	-7.03132	-3.63457	11.8217	13.0879	16.4847	31.941	15.4563
ZNF576	-6.49339	-0.421834	14.5336	13.6258	19.6974	34.6529	14.9555
UBP1	-14.1725	-3.87186	11.0176	5.94671	16.2474	31.1368	14.8894
ZNF267	-9.87811	-10.1207	4.72985	10.2411	9.9985	24.8491	14.8506
PBRM1	-18.3384	-2.97604	11.6973	1.78088	17.1432	31.8166	14.6734
ZNF22	-10.9328	-3.98985	10.3415	9.1864	16.1294	30.4607	14.3313
ZBED4	-4.7738	-4.53062	9.30981	15.3454	15.5886	29.429	13.8404
ZFP69B	-5.36455	-4.60298	9.13069	14.7547	15.5163	29.2499	13.7337
NFKBIB	-3.64031	-4.47116	9.21262	16.4789	15.6481	29.3319	13.6838
ZNF561	-11.6454	-1.31343	12.0355	8.47386	18.8058	32.1548	13.349
HMGXB4	-14.0062	-4.81656	8.51288	6.11306	15.3027	28.6321	13.3294
AEBP2	-14.7142	-5.05062	8.15557	5.40503	15.0686	28.2748	13.2062
ZNF664	-15.0101	0.100836	13.2113	5.10916	20.2201	33.3305	13.1105
CREBL2	-16.9122	2.91027	15.9222	3.20701	23.0295	36.0414	13.0119
ZNF131	-14.152	-5.26431	7.50429	5.96723	14.8549	27.6235	12.7686
RC3H2	-18.048	-4.33918	8.40421	2.07119	15.7801	28.5234	12.7434
ZNF28	-10.5543	-2.99322	9.71811	9.56495	17.126	29.8373	12.7113
ZNF562	-9.26999	-5.90812	6.30856	10.8492	14.2111	26.4278	12.2167
THAP10	-9.78072	1.23814	13.3587	10.3385	21.3574	33.4779	12.1206
ZNF468	-9.36244	-4.00391	8.06611	10.7568	16.1153	28.1853	12.07
ZNF485	-4.13329	-1.80502	10.2309	15.9859	18.3142	30.3502	12.0359
ARNTL2	-1.18353	-8.62416	3.39754	18.9357	11.4951	23.5168	12.0217
ZNF770	-14.9771	-1.20539	10.8153	5.14212	18.9138	30.9345	12.0207
RLF	-11.025	-5.31296	6.61244	9.09427	14.8063	26.7317	11.9254
PRDM4	-10.3067	-3.03539	8.80586	9.81251	17.0838	28.9251	11.8413
ZNF654	-13.8634	-6.99142	4.54253	6.25587	13.1278	24.6618	11.5339
MYT1L	-9.33325	-1.40302	10.1243	10.786	18.7162	30.2436	11.5273
ZSCAN5A	-4.46212	-0.181324	11.3343	15.6571	19.9379	31.4535	11.5156
PHTF1	-9.08631	-3.16406	8.27771	11.0329	16.9552	28.3969	11.4418
MTF1	-8.97088	-3.34111	7.97471	11.1484	16.7781	28.0939	11.3158
ZBTB24	-10.8128	-0.671529	10.4811	9.30642	19.4477	30.6003	11.1526
THAP5	-12.3413	-2.9564	8.12944	7.77795	17.1628	28.2487	11.0858
NFXL1	-11.596	-1.242	9.82118	8.52322	18.8772	29.9404	11.0632
SP100	-4.7101	-5.54968	5.34265	15.4091	14.5696	25.4619	10.8923
ZBTB2	-11.6525	-4.04226	6.84009	8.46672	16.077	26.9593	10.8824
ZNF184	-10.0117	-1.45308	9.42164	10.1075	18.6662	29.5409	10.8747
ZNF787	-4.42404	-0.296508	10.3244	15.6952	19.8227	30.4436	10.6209
ZNF480	-6.44118	-1.88474	8.70758	13.6781	18.2345	28.8268	10.5923
ZBTB21	-7.52112	-7.25156	3.31396	12.5981	12.8677	23.4332	10.5655
MIER3	-14.1411	-4.55969	5.81797	5.97814	15.5595	25.9372	10.3777
ATF5	-3.77861	-1.75181	8.52712	16.3406	18.3674	28.6464	10.2789
ZNF215	-2.49258	-3.91803	6.25241	17.6267	16.2012	26.3716	10.1704
ZFP1	-10.1918	-0.967749	8.67031	9.92744	19.1515	28.7895	9.63806
ZNF513	-2.77788	-0.593438	8.97102	17.3414	19.5258	29.0903	9.56446
ZFP64	-6.27082	2.59525	12.1073	13.8484	22.7145	32.2266	9.51208
OVOL2	-9.14925	-0.177205	9.30286	10.97	19.942	29.4221	9.48007
ZBTB41	-14.2056	-1.22151	8.10879	5.91367	18.8977	28.228	9.3303
SFPQ	-7.54635	-3.85689	5.43216	12.5729	16.2623	25.5514	9.28905
ZBTB42	-3.29682	0.0303369	9.27992	16.8224	20.1496	29.3992	9.24958
FOXN2	-11.9192	-2.49104	6.61881	8.20006	17.6282	26.738	9.10985
ZNF138	-9.46639	1.28862	10.2954	10.6528	21.4079	30.4147	9.00681
PHTF2	-10.381	-1.41247	7.50231	9.73827	18.7068	27.6215	8.91478
ZNF518B	-9.81975	-2.9274	5.94788	10.2995	17.1918	26.0671	8.87527
JARID2	-8.86876	-0.255118	8.54902	11.2505	19.8641	28.6683	8.80414
ZNF287	-8.70398	3.43447	12.2215	11.4153	23.5537	32.3408	8.78706
TSC22D2	-7.33074	-6.01137	2.71184	12.7885	14.1079	22.8311	8.72321
BBX	-13.6196	0.367457	9.01426	6.49968	20.4867	29.1335	8.6468
PURB	-12.9324	-3.73662	4.67255	7.18682	16.3826	24.7918	8.40917
NFKBIE	-0.593877	-4.16197	4.21318	19.5254	15.9573	24.3324	8.37515
HMGXB3	-2.30157	-1.14721	6.98495	17.8177	18.972	27.1042	8.13216
ZNF451	-14.2158	-1.85563	6.19384	5.90349	18.2636	26.3131	8.04947
SCRT1	-5.53923	-1.64266	6.4017	14.58	18.4766	26.5209	8.04436
ZNF678	-10.0236	-1.63216	6.30428	10.0957	18.4871	26.4235	7.93644
TBX18	-6.69612	-0.646587	7.12345	13.4231	19.4726	27.2427	7.77003
FOXS1	-8.25062	-1.62692	6.08628	11.8686	18.4923	26.2055	7.7132
ZNF121	-4.00136	-3.112	4.56976	16.1179	17.0072	24.689	7.68176
HOMEZ	-6.16787	2.38916	9.95225	13.9514	22.5084	30.0715	7.5631
SP140	-0.341007	-2.36241	5.16269	19.7782	17.7568	25.2819	7.5251
ZNF280C	-8.71708	-1.63031	5.80311	11.4022	18.4889	25.9223	7.43341
ZNF484	-6.40846	-3.31357	3.99112	13.7108	16.8057	24.1104	7.30469
GMEB1	-5.20417	-2.10517	5.19132	14.9151	18.0141	25.3106	7.29649
ZKSCAN5	-7.51688	0.878386	8.17442	12.6024	20.9976	28.2937	7.29603
ZNF569	-9.23007	0.958752	8.19428	10.8892	21.078	28.3135	7.23553
NFX1	-8.41886	-0.880943	6.25629	11.7004	19.2383	26.3755	7.13724
ZNF749	-3.11316	-2.19151	4.94062	17.0061	17.9277	25.0599	7.13213
E2F8	-2.01797	-1.42985	5.69629	18.1013	18.6894	25.8155	7.12614
ZBTB38	-10.8465	-0.314472	6.8015	9.27271	19.8048	26.9207	7.11597
ZNF860	-2.29543	-1.78898	5.27868	17.8238	18.3303	25.3979	7.06766
IKZF5	-14.6977	-1.51607	5.46361	5.42155	18.6032	25.5828	6.97968
ADNP2	-7.10322	-4.06275	2.80881	13.016	16.0565	22.928	6.87156
ZNF670	-3.72736	-3.74542	3.10958	16.3919	16.3738	23.2288	6.855
CNOT4	-11.2095	-1.97802	4.85943	8.90972	18.1412	24.9787	6.83744
THAP2	-5.26124	-1.0325	5.71738	14.858	19.0867	25.8366	6.74988
ZSCAN16	-2.47931	-0.427585	6.28514	17.6399	19.6917	26.4044	6.71273
ZNF507	-12.3361	0.0286985	6.69525	7.78315	20.1479	26.8145	6.66656
ZNF524	-9.23952	5.63711	12.2353	10.8797	25.7563	32.3546	6.59822
ST18	-5.2952	-0.920071	5.60671	14.824	19.1992	25.7259	6.52678
NFKBIZ	-2.02527	-7.076	-0.613969	18.094	13.0432	19.5053	6.46204
MESP1	-3.96157	3.14069	9.59134	16.1577	23.2599	29.7106	6.45065
ZNF672	-0.745853	-1.10488	5.32931	19.3734	19.0144	25.4485	6.43419
ZNF557	-4.96748	-0.714964	5.66412	15.1518	19.4043	25.7834	6.37909
INSM1	-6.00943	-0.558491	5.81415	14.1098	19.5607	25.9334	6.37264
ZNF180	-8.71464	1.98476	8.3561	11.4046	22.104	28.4753	6.37135
HIVEP2	-4.86343	-3.66796	2.66138	15.2558	16.4513	22.7806	6.32934
ZNF286A	-6.2025	-1.27269	5.02224	13.9167	18.8465	25.1415	6.29493
WHSC1	-4.74158	0.562142	6.8556	15.3777	20.6814	26.9748	6.29346
THAP9	-8.55563	-0.166453	6.11509	11.5636	19.9528	26.2343	6.28154
ZNF16	-7.53159	2.07348	8.32014	12.5876	22.1927	28.4394	6.24666
ELF2	-9.85403	-0.835024	5.41141	10.2652	19.2842	25.5306	6.24644
ZNF460	-4.12891	-4.11044	2.10309	15.9903	16.0088	22.2223	6.21353
ZNF260	-8.00599	-0.698575	5.50475	12.1132	19.4207	25.624	6.20333
ZNF581	-9.73108	4.01532	10.1892	10.3882	24.1346	30.3084	6.17385
ZNF721	-10.2318	-1.98678	4.18567	9.88743	18.1325	24.3049	6.17246
ZNF845	-8.99551	-0.469459	5.59629	11.1237	19.6498	25.7155	6.06575
RFX7	-9.38945	0.917578	6.97062	10.7298	21.0368	27.0899	6.05304
KDM5A	-5.29213	0.00732778	6.05945	14.8271	20.1266	26.1787	6.05212
TADA2B	-8.46238	2.48556	8.53146	11.6569	22.6048	28.6507	6.0459
E2F4	-3.62613	-0.254978	5.78622	16.4931	19.8643	25.9055	6.0412
ZNF263	-3.00921	-3.59785	2.31073	17.11	16.5214	22.43	5.90859
ELF4	-5.05987	-0.892937	5.00859	15.0594	19.2263	25.1278	5.90153
ZFP69	-5.02171	1.46279	7.36156	15.0975	21.582	27.4808	5.89877
ZNF430	-9.46902	-0.830413	5.05427	10.6502	19.2888	25.1735	5.88469
TFE3	-4.06465	0.0839028	5.96093	16.0546	20.2031	26.0802	5.87703
ZNF681	-6.55542	0.431281	6.29459	13.5638	20.5505	26.4138	5.86331
FOXP4	-1.95694	-4.5191	1.34	18.1623	15.6001	21.4592	5.8591
ZNF254	-8.82776	-0.848517	4.99106	11.2915	19.2707	25.1103	5.83957
ZNFX1	-4.99136	-2.52547	3.27393	15.1279	17.5938	23.3932	5.7994
LRRFIP2	-6.31928	-2.46891	3.32645	13.8	17.6503	23.4457	5.79536
ZC3H6	-8.12958	1.12384	6.87801	11.9897	21.2431	26.9972	5.75417
ZNF398	-7.37335	0.371508	6.12121	12.7459	20.4907	26.2404	5.7497
ZNF616	-8.64271	0.976371	6.69068	11.4765	21.0956	26.8099	5.71431
ZNF614	-8.92751	-1.57755	4.10599	11.1917	18.5417	24.2252	5.68355
ZNF101	-4.53249	0.0561731	5.6747	15.5867	20.1754	25.7939	5.61853
NFAT5	-10.4935	-0.0526403	5.54244	9.62578	20.0666	25.6617	5.59508
ZBTB43	-7.30843	-3.74144	1.83542	12.8108	16.3778	21.9547	5.57685
IKZF4	0.483535	-4.72033	0.804203	20.6028	15.3989	20.9234	5.52453
TBX3	-3.51838	-2.96035	2.4758	16.6009	17.1589	22.595	5.43615
TADA2A	-4.42268	1.72498	7.14472	15.6966	21.8442	27.264	5.41974
SMARCA1	-4.49645	-0.385735	5.01656	15.6228	19.7335	25.1358	5.4023
ZNF623	-9.32412	1.27249	6.65734	10.7951	21.3917	26.7766	5.38485
BATF2	2.56732	-0.697681	4.66984	22.6866	19.4216	24.7891	5.36752
HIVEP1	-5.43927	-3.71983	1.61607	14.68	16.3994	21.7353	5.3359
ZNF583	-4.70265	-1.30701	3.99499	15.4166	18.8122	24.1142	5.302
CREB3	-0.577388	-2.97507	2.32308	19.5418	17.1442	22.4423	5.29815
ZNF627	-7.73725	1.20117	6.4887	12.382	21.3204	26.6079	5.28753
NR4A3	-1.71965	-4.49832	0.746284	18.3996	15.6209	20.8655	5.2446
ZNF624	-6.18429	1.36693	6.57949	13.9349	21.4862	26.6987	5.21255
ZNF786	-2.18482	0.787743	5.96597	17.9344	20.907	26.0852	5.17822
ZNF778	-4.57344	0.668489	5.74686	15.5458	20.7877	25.8661	5.07837
ZNF668	-1.77086	2.6213	7.69939	18.3484	22.7405	27.8186	5.07809
IKZF3	-0.230108	-1.58898	3.46644	19.8891	18.5303	23.5857	5.05541
ZNF684	-6.20647	3.21174	8.22133	13.9128	23.331	28.3406	5.00959
ETV2	-3.79935	1.58349	6.5099	16.3199	21.7027	26.6291	4.92641
YY2	-5.66822	-0.523462	4.33048	14.451	19.5958	24.4497	4.85394
ZNF675	-5.75815	1.41398	6.2244	14.3611	21.5332	26.3436	4.81042
ZBTB6	-7.58516	0.432612	5.23674	12.5341	20.5518	25.356	4.80413
ZBED5	-9.33424	1.1741	5.97709	10.785	21.2933	26.0963	4.80299
ZNF322	-7.9707	0.143998	4.9252	12.1485	20.2632	25.0444	4.78121
ZNF227	-7.01056	-0.542957	4.22079	13.1087	19.5763	24.34	4.76375
ZNF691	-5.42933	3.26013	8.01392	14.6899	23.3794	28.1332	4.75379
ZNF697	-2.45257	-2.89575	1.83712	17.6667	17.2235	21.9564	4.73287
HES6	-2.29656	0.94896	5.67819	17.8227	21.0682	25.7974	4.72923
PURA	-12.5826	1.56516	6.27989	7.53659	21.6844	26.3991	4.71473
ZNF655	-12.012	0.00354583	4.70715	8.10723	20.1228	24.8264	4.7036
ZBTB45	-2.74398	4.44898	9.13214	17.3753	24.5682	29.2514	4.68316
ZNF280D	-11.0739	2.60505	7.25185	9.04534	22.7243	27.3711	4.6468
KLF16	-0.863474	-0.539707	4.00174	19.2558	19.5795	24.121	4.54145
THAP7	-4.61323	5.74862	10.2583	15.506	25.8679	30.3776	4.50972
MYC	-2.47484	0.159124	4.64706	17.6444	20.2784	24.7663	4.48794
THAP8	-4.67618	5.36506	9.85047	15.4431	25.4843	29.9697	4.48542
ZNF81	-8.43091	0.362329	4.78265	11.6883	20.4816	24.9019	4.42032
TCFL5	-4.65052	1.72647	6.12404	15.4687	21.8457	26.2433	4.39757
ZNF26	-6.69456	-0.203532	4.17092	13.4247	19.9157	24.2902	4.37445
ZNF33A	-10.8725	3.11752	7.44804	9.2467	23.2368	27.5673	4.33052
ZNF629	-4.19448	2.58547	6.89845	15.9248	22.7047	27.0177	4.31299
HMG20A	-11.3125	3.05677	7.36966	8.80676	23.176	27.4889	4.31289
RBAK	-10.6473	0.0852889	4.38659	9.47194	20.2045	24.5058	4.3013
ZFP3	-5.15813	2.26516	6.5589	14.9611	22.3844	26.6781	4.29373
ZNF443	-5.06496	0.515916	4.79232	15.0543	20.6352	24.9116	4.2764
CSRNP1	-2.01384	-4.02278	0.234569	18.1054	16.0965	20.3538	4.25735
ZBTB44	-13.0633	0.788015	4.9963	7.0559	20.9073	25.1155	4.20829
THAP6	-11.3875	3.88887	8.0923	8.73176	24.0081	28.2115	4.20343
CREB3L2	-2.25844	-1.67739	2.48835	17.8608	18.4418	22.6076	4.16574
SP140L	-0.727867	0.0643343	4.20425	19.3914	20.1836	24.3235	4.13992
ZNF791	-11.9238	-1.42132	2.67126	8.19539	18.6979	22.7905	4.09259
ZNF689	-6.47762	3.63136	7.67623	13.6416	23.7506	27.7955	4.04487
ZNF57	-2.3865	0.617541	4.65702	17.7327	20.7368	24.7763	4.03948
ZBTB34	-8.4651	-1.33747	2.68273	11.6541	18.7818	22.802	4.02019
RCOR2	-3.25734	-2.78555	1.2145	16.8619	17.3337	21.3337	4.00006
TCF23	-3.65561	-1.12153	2.8603	16.4636	18.9977	22.9795	3.98183
BCL11B	1.71444	-1.87173	2.09891	21.8337	18.2475	22.2181	3.97064
MYBL1	-2.29912	-0.85532	3.09207	17.8201	19.2639	23.2113	3.94739
NRL	-2.86874	3.19046	7.13732	17.2505	23.3097	27.2566	3.94686
ZNF140	-7.60773	0.974104	4.91901	12.5115	21.0933	25.0382	3.94491
TFDP2	-8.22407	4.35061	8.28695	11.8952	24.4699	28.4062	3.93633
ZNF761	-5.47485	-0.267243	3.65796	14.6444	19.852	23.7772	3.9252
ZBTB32	1.30014	-2.51014	1.39885	21.4194	17.6091	21.5181	3.90899
ZNF25	-7.98901	2.62603	6.53417	12.1302	22.7453	26.6534	3.90814
SSRP1	-4.06841	-1.13106	2.74894	16.0508	18.9882	22.8682	3.88
ARID4A	-12.0781	2.4283	6.2741	8.04113	22.5475	26.3933	3.8458
CSRNP2	-4.94052	-2.03973	1.7957	15.1787	18.0795	21.9149	3.83543
ZNF680	-5.58807	1.81304	5.61399	14.5312	21.9323	25.7332	3.80095
KAT6A	-11.2176	-0.782289	3.01561	8.90161	19.3369	23.1348	3.7979
TFCP2L1	-2.41588	-2.12271	1.65878	17.7034	17.9965	21.778	3.78149
WIZ	-0.977215	2.92785	6.69502	19.142	23.0471	26.8143	3.76717
NFKBIL1	-8.3127	4.7837	8.54541	11.8065	24.9029	28.6646	3.76171
TONSL	-1.95477	6.02619	9.77761	18.1645	26.1454	29.8968	3.75141
ZNF200	-5.59302	1.42989	5.16015	14.5262	21.5491	25.2794	3.73026
ZNF79	-3.61516	1.13029	4.80448	16.5041	21.2495	24.9237	3.67419
E2F1	-1.59105	-0.322778	3.34664	18.5282	19.7965	23.4659	3.66942
ZBTB39	-5.93124	1.12768	4.78137	14.188	21.2469	24.9006	3.65369
ZNF432	-5.78034	-1.20165	2.44648	14.3389	18.9176	22.5657	3.64813
ZNF626	-5.21002	0.802662	4.43443	14.9092	20.9219	24.5537	3.63177
ZSCAN20	-4.20369	-0.136601	3.48584	15.9155	19.9826	23.6051	3.62244
ZNF780A	-7.39	1.77677	5.38143	12.7292	21.896	25.5007	3.60466
ZNF879	-5.02077	0.509859	4.07716	15.0985	20.6291	24.1964	3.5673
ZBTB20	-2.02316	-1.62674	1.94056	18.0961	18.4925	22.0598	3.5673
IKZF2	-3.51488	-1.67545	1.87343	16.6044	18.4438	21.9927	3.54888
KMT2B	-3.69172	-0.630811	2.91191	16.4275	19.4884	23.0311	3.54272
ZNF619	-6.70888	3.35526	6.87446	13.4104	23.4745	26.9937	3.51919
ZFP62	-9.17332	3.51473	6.99434	10.9459	23.634	27.1136	3.47961
HSF2	-4.77014	-0.44648	3.02482	15.3491	19.6728	23.1441	3.4713
TSC22D4	-2.55506	-1.4551	1.99252	17.5642	18.6641	22.1118	3.44762
HIC2	-0.284988	-2.55765	0.884331	19.8342	17.5616	21.0036	3.44198
ZNF44	-6.16635	1.19149	4.58086	13.9529	21.3107	24.7001	3.38937
SREBF2	0.916182	-2.40194	0.968451	21.0354	17.7173	21.0877	3.37039
STAT4	-0.628194	-1.5319	1.82768	19.491	18.5873	21.9469	3.35958
SALL1	-3.76044	0.175715	3.53255	16.3588	20.295	23.6518	3.35683
ZNF283	-8.34697	0.919246	4.2378	11.7723	21.0385	24.357	3.31856
ZNF766	-3.50996	-0.53006	2.77833	16.6093	19.5892	22.8976	3.30839
ZNF570	-6.92138	0.759866	4.05416	13.1979	20.8791	24.1734	3.29429
RBPJ	-2.84586	-1.42841	1.86053	17.2734	18.6908	21.9798	3.28894
ARID4B	-15.0443	0.554853	3.80268	5.07489	20.6741	23.9219	3.24783
ZNF597	-5.0373	-1.0872	2.15376	15.0819	19.032	22.273	3.24097
ZNF415	-2.58734	-0.282536	2.95382	17.5319	19.8367	23.0731	3.23635
ZBTB14	-7.17506	5.12539	8.35936	12.9442	25.2446	28.4786	3.23397
ZNF589	-1.79061	-1.65608	1.56649	18.3286	18.4632	21.6857	3.22257
ZNF737	-5.62715	1.08074	4.25706	14.4921	21.2	24.3763	3.17632
ZNF107	-5.13928	1.50477	4.62935	14.98	21.624	24.7486	3.12458
ZNF700	-6.35919	1.68824	4.80711	13.76	21.8075	24.9263	3.11887
FOXJ3	-10.1898	-0.434315	2.66736	9.92939	19.6849	22.7866	3.10168
ZNF3	-3.96853	2.5472	5.6385	16.1507	22.6664	25.7577	3.0913
ZNF571	-7.05122	0.432152	3.51726	13.068	20.5514	23.6365	3.08511
ZNF100	-5.53357	1.28007	4.34812	14.5857	21.3993	24.4674	3.06805
MIER1	-3.22018	-2.06889	0.960504	16.8991	18.0503	21.0797	3.02939
ZNF808	-7.58482	0.663346	3.69219	12.5344	20.7826	23.8114	3.02884
PRDM10	-7.71895	1.06495	4.04967	12.4003	21.1842	24.1689	2.98472
ZNF527	-7.69109	1.49899	4.48175	12.4281	21.6182	24.601	2.98276
ZBTB18	-0.346629	-2.44033	0.532108	19.7726	17.6789	20.6513	2.97243
ZNF682	-3.55632	1.32631	4.29482	16.5629	21.4455	24.4141	2.96851
ATRX	-2.77978	-0.568224	2.39609	17.3395	19.551	22.5153	2.96431
ZNF595	-6.25626	0.893309	3.85713	13.863	21.0125	23.9764	2.96382
ZNF354A	-6.18563	1.25204	4.2018	13.9336	21.3713	24.321	2.94976
HES2	-3.50504	-1.41677	1.51511	16.6142	18.7025	21.6343	2.93188
KLF6	-0.317031	-2.03437	0.891615	19.8022	18.0849	21.0109	2.92599
ZNF566	-7.10136	1.1253	4.02974	13.0179	21.2445	24.149	2.90445
ZNF43	-6.46616	2.8088	5.69184	13.6531	22.928	25.8111	2.88304
TFDP1	-0.91242	-0.258303	2.62097	19.2068	19.8609	22.7402	2.87927
SP110	-0.243028	-1.27675	1.58999	19.8762	18.8425	21.7092	2.86674
ZNF429	-5.69345	2.48277	5.32337	14.4258	22.602	25.4426	2.8406
HDX	-1.37704	-2.23216	0.602328	18.7422	17.8871	20.7216	2.83448
PLAGL2	-2.0675	-0.699262	2.12871	18.0517	19.42	22.2479	2.82797
ZNF18	-4.46015	3.80492	6.62576	15.6591	23.9242	26.745	2.82085
ARID5B	-4.77168	-1.02719	1.76647	15.3476	19.092	21.8857	2.79365
ZNF420	-6.86598	1.63692	4.42493	13.2533	21.7562	24.5442	2.788
ZNF2	-4.0383	2.38909	5.16948	16.0809	22.5083	25.2887	2.78039
ZNF440	-3.21055	1.2708	3.99853	16.9087	21.39	24.1178	2.72773
ZNF780B	-7.37021	1.86099	4.58546	12.749	21.9802	24.7047	2.72446
ZNF526	-1.14741	1.70983	4.42169	18.9718	21.8291	24.5409	2.71186
JUNB	-1.48757	-1.5415	1.12706	18.6317	18.5777	21.2463	2.66856
ZNF567	-8.40709	-0.124519	2.53654	11.7121	19.9947	22.6558	2.66106
ZSCAN22	-0.0381897	-0.36168	2.29891	20.081	19.7576	22.4181	2.66059
ZNF253	-7.25794	2.1488	4.79995	12.8613	22.268	24.9192	2.65114
DMRTA1	-1.63124	0.809568	3.44538	18.488	20.9288	23.5646	2.63582
ZNF579	-1.7242	2.39156	5.0161	18.395	22.5108	25.1353	2.62454
ZNF8	-4.64761	-0.383043	2.22643	15.4716	19.7362	22.3457	2.60948
TFEC	-11.6284	5.83469	8.44312	8.49084	25.9539	28.5624	2.60844
WT1	-1.08818	-2.19897	0.39862	19.0311	17.9203	20.5179	2.59759
ZFX	-4.05522	-0.184506	2.41141	16.064	19.9347	22.5306	2.59591
BACH1	-3.5996	-0.744454	1.83462	16.5196	19.3748	21.9539	2.57907
ZNF416	-3.07178	1.88541	4.44124	17.0475	22.0046	24.5605	2.55583
ZNF37A	-7.59482	0.857227	3.40094	12.5244	20.9765	23.5202	2.54371
ZNF511	-3.52075	5.18809	7.73047	16.5985	25.3073	27.8497	2.54239
HIF1A	-0.578438	-2.39059	0.150149	19.5408	17.7286	20.2694	2.54074
MSX1	-2.61612	0.447649	2.96298	17.5031	20.5669	23.0822	2.51533
ZNF124	-1.71816	0.74261	3.25188	18.4011	20.8618	23.3711	2.50928
ZNF565	-2.70702	-0.612577	1.89624	17.4122	19.5067	22.0155	2.50882
ZNF841	-6.18318	-0.0177261	2.48911	13.9361	20.1015	22.6084	2.50684
ZNF669	-5.59346	0.179963	2.68173	14.5258	20.2992	22.801	2.50177
MYCN	-0.778215	-0.282471	2.20133	19.341	19.8368	22.3206	2.4838
IRF5	-6.1722	5.95208	8.43049	13.947	26.0713	28.5497	2.47841
ZNF408	-2.40451	3.59166	6.06938	17.7147	23.7109	26.1886	2.47771
ZNF132	-3.42596	1.64575	4.11765	16.6933	21.765	24.2369	2.4719
MLXIPL	-0.454613	-2.35504	0.108322	19.6646	17.7642	20.2276	2.46336
ZNF292	-10.4152	0.671206	3.13432	9.704	20.7904	23.2536	2.46311
ZFP90	-8.1298	4.14974	6.60991	11.9894	24.269	26.7291	2.46016
ZNF823	-3.23212	1.19785	3.6422	16.8871	21.3171	23.7614	2.44435
ZNF674	-6.53763	0.916629	3.36004	13.5816	21.0359	23.4793	2.44341
NFATC3	-8.35083	3.0645	5.50161	11.7684	23.1837	25.6208	2.43711
ZNF394	-4.99237	-1.27204	1.15531	15.1269	18.8472	21.2746	2.42735
BACH2	-3.81358	-0.756482	1.65605	16.3057	19.3628	21.7753	2.41253
TAF1	-2.88166	-1.11745	1.29214	17.2376	19.0018	21.4114	2.40959
ZNF384	-2.08696	-0.877649	1.53144	18.0323	19.2416	21.6507	2.40909
NFYA	-0.736238	-1.44773	0.947145	19.383	18.6715	21.0664	2.39488
ZNF713	-3.38472	-0.0977964	2.29022	16.7345	20.0214	22.4095	2.38802
ARID2	-2.63228	-1.18455	1.19332	17.487	18.9347	21.3126	2.37787
NR1D2	-4.29066	0.975965	3.32039	15.8286	21.0952	23.4396	2.34443
ZNF525	-6.23357	0.982262	3.31966	13.8857	21.1015	23.4389	2.3374
GLIS3	-0.679867	-2.45036	-0.116726	19.4394	17.6689	20.0025	2.33363
ZNF441	-5.13088	2.40773	4.72551	14.9884	22.527	24.8447	2.31778
ZNF610	-3.49308	1.29563	3.60569	16.6262	21.4149	23.7249	2.31005
NFIL3	-0.269874	-1.5842	0.717876	19.8494	18.535	20.8371	2.30207
ZBTB26	-7.97182	1.20526	3.50365	12.1474	21.3245	23.6229	2.2984
ZBTB11	-2.66847	-1.46797	0.817064	17.4508	18.6513	20.9363	2.28504
IRF4	0.0340779	-1.09822	1.18142	20.1533	19.021	21.3007	2.27965
HSF1	-0.912848	-1.37338	0.89401	19.2064	18.7459	21.0132	2.26739
ZNF615	-9.05913	0.651793	2.90499	11.0601	20.771	23.0242	2.2532
THAP3	-3.96429	4.32329	6.56077	16.155	24.4425	26.68	2.23748
ZNF501	-5.20584	2.11303	4.34242	14.9134	22.2323	24.4617	2.22939
ZNF799	-4.20635	0.570295	2.79882	15.9129	20.6895	22.9181	2.22852
ZXDB	-7.33406	1.21353	3.43863	12.7852	21.3328	23.5579	2.2251
KLF13	-0.0778862	-1.69767	0.521858	20.0414	18.4216	20.6411	2.21953
FOSL1	-1.06087	-1.34765	0.863921	19.0584	18.7716	20.9832	2.21157
ZNF772	-4.27231	2.381	4.55607	15.8469	22.5002	24.6753	2.17507
VEZF1	-9.23327	0.708626	2.87224	10.886	20.8279	22.9915	2.16361
ZNF548	-6.9456	0.51223	2.67412	13.1736	20.6315	22.7934	2.16189
ZNF275	-3.42215	0.801068	2.95497	16.6971	20.9203	23.0742	2.1539
ZNF197	-2.50565	0.616364	2.76605	17.6136	20.7356	22.8853	2.14969
ELF5	-0.273978	-1.04837	1.09189	19.8453	19.0709	21.2111	2.14026
ZFP42	-5.68922	1.70298	3.83438	14.43	21.8222	23.9536	2.1314
ZNF572	-3.96278	1.2792	3.40506	16.1565	21.3984	23.5243	2.12586
KLF11	-5.20337	0.55373	2.64002	14.9159	20.673	22.7593	2.0863
ZNF544	-2.23527	1.54334	3.62771	17.884	21.6626	23.7469	2.08436
E2F7	-1.53765	-0.64061	1.42734	18.5816	19.4786	21.5466	2.06795
ZBTB7A	-0.732759	-1.26019	0.7821	19.3865	18.859	20.9013	2.04229
ZNF77	-1.41345	0.483889	2.52304	18.7058	20.6031	22.6423	2.03915
DNMT3B	0.107815	-0.610029	1.42847	20.2271	19.5092	21.5477	2.0385
SMAD1	-0.58245	-1.30817	0.724179	19.5368	18.8111	20.8434	2.03235
BHLHE23	-1.0657	-1.00986	1.0129	19.0535	19.1094	21.1321	2.02276
ZNF286B	-3.5706	-0.526551	1.49621	16.5486	19.5927	21.6154	2.02276
ZNF529	-8.81535	1.75254	3.77286	11.3039	21.8718	23.8921	2.02032
NFE2L3	-3.38967	0.737007	2.75403	16.7296	20.8562	22.8733	2.01703
ZNF726	-1.18765	0.286557	2.2793	18.9316	20.4058	22.3985	1.99274
ELK4	-2.47343	0.0708815	2.06187	17.6458	20.1901	22.1811	1.99099
ZKSCAN7	-4.5045	2.30892	4.2959	15.6147	22.4282	24.4151	1.98698
PAX3	-1.15373	-0.914847	1.06849	18.9655	19.2044	21.1877	1.98334
CUX2	-1.49231	-1.39394	0.584488	18.6269	18.7253	20.7037	1.97843
ZNF433	-2.31987	0.223898	2.1954	17.7994	20.3431	22.3146	1.9715
ZNF771	-1.43063	3.38563	5.34236	18.6886	23.5049	25.4616	1.95673
ZNF175	-3.96367	0.446422	2.3874	16.1556	20.5657	22.5066	1.94097
ZNF302	-7.76747	2.05399	3.99381	12.3518	22.1732	24.113	1.93982
ZNF510	-9.92919	2.23587	4.16858	10.19	22.3551	24.2878	1.93271
ZFP30	-7.89392	2.69639	4.6246	12.2253	22.8156	24.7438	1.92821
RORA	-3.30869	1.60273	3.52743	16.8105	21.722	23.6467	1.9247
CREM	-1.68192	-0.424609	1.471	18.4373	19.6946	21.5902	1.89561
TCF7	-0.76449	-0.692336	1.19701	19.3547	19.4269	21.3162	1.88935
ZNF84	-9.67918	2.76802	4.65106	10.4401	22.8873	24.7703	1.88304
AIRE	-1.00791	-1.58021	0.299245	19.1113	18.539	20.4185	1.87945
ZNF45	-7.36878	3.38715	5.26625	12.7505	23.5064	25.3855	1.8791
PKNOX1	-0.063058	-0.48573	1.3357	20.0562	19.6335	21.4549	1.82143
MAFK	-1.23678	-0.961752	0.856551	18.8825	19.1575	20.9758	1.8183
DBP	-2.63756	1.33873	3.14958	17.4817	21.458	23.2688	1.81084
ZNF652	-5.96357	2.29008	4.0989	14.1557	22.4093	24.2181	1.80882
ZNF30	-4.28748	3.69132	5.49441	15.8318	23.8106	25.6136	1.80309
NR3C2	-1.38776	1.38459	3.17253	18.7315	21.5038	23.2918	1.78794
NR2C2	-3.85623	1.24851	3.03101	16.263	21.3677	23.1503	1.7825
ZNF354B	-8.11147	1.70164	3.4815	12.0078	21.8209	23.6007	1.77985
ZNF181	-7.1696	1.85372	3.61223	12.9496	21.973	23.7315	1.7585
PBX4	1.06118	0.361253	2.10144	21.1804	20.4805	22.2207	1.74019
HOXC12	-0.896591	0.0304188	1.75007	19.2226	20.1497	21.8693	1.71966
PROX1	0.0292124	-0.923681	0.795076	20.1484	19.1956	20.9143	1.71876
ZNF550	-5.26178	0.803639	2.51068	14.8575	20.9229	22.6299	1.70704
MEF2C	-1.20704	-0.172606	1.52528	18.9122	19.9466	21.6445	1.69789
ZNF470	-3.60404	0.489537	2.16845	16.5152	20.6088	22.2877	1.67891
ZNF483	-2.81215	0.955439	2.62315	17.3071	21.0747	22.7424	1.66771
ZNF33B	-8.36472	5.34662	7.00559	11.7545	25.4659	27.1248	1.65897
ZNF141	-7.62424	0.811082	2.437	12.495	20.9303	22.5562	1.62591
TEAD2	-0.0507895	-0.508172	1.11727	20.0684	19.6111	21.2365	1.62544
REST	-1.49676	0.00405759	1.62296	18.6225	20.1233	21.7422	1.6189
E2F3	0.665282	-0.809373	0.797294	20.7845	19.3099	20.9165	1.60667
POU2F2	-1.07678	-0.0204871	1.58099	19.0425	20.0987	21.7002	1.60148
ZNF844	-4.67938	1.09808	2.67993	15.4399	21.2173	22.7992	1.58185
FOXK2	-1.37222	-0.769153	0.806746	18.747	19.3501	20.926	1.5759
MAX	-2.21222	0.0419426	1.60887	17.907	20.1612	21.7281	1.56692
ZNF136	-5.10189	0.836218	2.40278	15.0173	20.9555	22.522	1.56656
TBX19	-1.39979	1.2155	2.77497	18.7194	21.3347	22.8942	1.55947
ZNF285	-2.45795	0.699177	2.25254	17.6613	20.8184	22.3718	1.55336
ZNF232	-1.81365	0.521533	2.07025	18.3056	20.6408	22.1895	1.54871
HMX2	-1.89831	-0.456066	1.08415	18.2209	19.6632	21.2034	1.54022
ZNF461	-7.35238	2.40213	3.93888	12.7669	22.5214	24.0581	1.53676
ZNF296	0.854992	1.65118	3.16962	20.9742	21.7704	23.2889	1.51844
ZNF189	-4.10357	0.460314	1.96411	16.0157	20.5796	22.0833	1.5038
ZNF324B	-1.17575	3.97353	5.47483	18.9435	24.0928	25.5941	1.5013
ZNF358	-3.50663	4.91118	6.39236	16.6126	25.0304	26.5116	1.48118
ZNF805	-6.09421	-0.590561	0.875007	14.025	19.5287	20.9942	1.46557
ZNF644	-1.74341	-0.275576	1.188	18.3758	19.8437	21.3072	1.46357
ZNF708	-3.49846	0.0425657	1.48292	16.6208	20.1618	21.6022	1.44036
ZNF699	-7.78278	2.09123	3.53128	12.3365	22.2105	23.6505	1.44005
ZNF883	-3.63715	1.61272	3.0525	16.4821	21.732	23.1717	1.43977
ZFP14	-9.10444	4.5178	5.95748	11.0148	24.637	26.0767	1.43968
ZNF48	-1.35441	4.27546	5.70525	18.7648	24.3947	25.8245	1.42979
ZNF816	-3.16903	1.71316	3.13543	16.9502	21.8324	23.2547	1.42227
ZSCAN29	-7.56115	2.6357	4.05225	12.5581	22.7549	24.1715	1.41655
ZNF880	-2.05769	0.117426	1.53289	18.0615	20.2367	21.6521	1.41546
ZNF41	-4.51834	2.95297	4.34468	15.6009	23.0722	24.4639	1.39172
RUNX2	-1.07719	-0.166459	1.20936	19.042	19.9528	21.3286	1.37582
NFE2L2	-2.22197	-0.1989	1.13766	17.8973	19.9203	21.2569	1.33656
KAT7	-9.01737	5.78443	7.11987	11.1019	25.9037	27.2391	1.33544
E2F5	-0.77072	-0.330405	1.00445	19.3485	19.7888	21.1237	1.33485
ZNF736	-7.45023	2.98659	4.31984	12.669	23.1058	24.4391	1.33325
ELMSAN1	-1.9934	-1.00482	0.324392	18.1258	19.1144	20.4436	1.32921
ZNF813	-4.86729	2.45203	3.7672	15.2519	22.5713	23.8864	1.31517
HOXD11	-1.82933	0.338608	1.62566	18.2899	20.4578	21.7449	1.28705
ZNF493	-6.14967	1.4729	2.75826	13.9696	21.5921	22.8775	1.28536
ZNF552	-1.17372	1.47941	2.75424	18.9455	21.5986	22.8735	1.27483
KAT6B	-7.85092	3.69927	4.97251	12.2683	23.8185	25.0917	1.27324
E2F2	-0.037551	0.085548	1.35582	20.0817	20.2048	21.4751	1.27027
VDR	0.123883	-0.95701	0.288024	20.2431	19.1622	20.4073	1.24503
SMAD2	-0.0273698	-0.859272	0.373167	20.0919	19.26	20.4924	1.23244
ZNF391	-3.99752	3.31503	4.54742	16.1217	23.4343	24.6667	1.2324
ZNF585B	-5.70072	1.70294	2.93359	14.4185	21.8222	23.0528	1.23065
FOXK1	-2.38437	0.90976	2.13749	17.7349	21.029	22.2567	1.22773
ZNF836	-6.28082	2.47229	3.69329	13.8384	22.5915	23.8125	1.221
ZNF69	-3.65251	3.44314	4.65631	16.4667	23.5624	24.7755	1.21317
ETV5	-1.89806	1.21333	2.41279	18.2212	21.3326	22.532	1.19946
SPIB	0.527368	-0.606596	0.583898	20.6466	19.5126	20.7031	1.19049
ZNF280B	-2.32243	0.830566	2.01579	17.7968	20.9498	22.135	1.18523
ZNF426	-4.91917	1.15228	2.30262	15.2001	21.2715	22.4219	1.15034
NKX3-1	-1.18073	0.0146849	1.16404	18.9385	20.1339	21.2833	1.14935
IKZF1	-2.73977	0.0290851	1.17637	17.3795	20.1483	21.2956	1.14729
NKX6-2	-0.342116	-0.540866	0.60626	19.7771	19.5784	20.7255	1.14713
ZFAT	-2.98358	2.9328	4.07417	17.1357	23.052	24.1934	1.14137
ZNF518A	-8.17439	3.39558	4.52117	11.9449	23.5148	24.6404	1.12559
NFE2	-1.98038	0.789505	1.90209	18.1389	20.9087	22.0213	1.11259
ZNF559	-3.57918	1.72957	2.84147	16.5401	21.8488	22.9607	1.1119
MSC	0.10743	-0.890826	0.203896	20.2267	19.2284	20.3231	1.09472
ATF6	-2.44309	-0.338226	0.740345	17.6761	19.781	20.8596	1.07857
SATB2	-0.960518	0.453656	1.50731	19.1587	20.5729	21.6265	1.05365
ZNF584	-1.15027	-0.363116	0.666591	18.969	19.7561	20.7858	1.02971
IRF2	0.522578	-0.451929	0.577519	20.6418	19.6673	20.6968	1.02945
ZNF677	-5.52956	1.16136	2.18587	14.5897	21.2806	22.3051	1.02452
ZNF213	-1.86044	4.96018	5.96631	18.2588	25.0794	26.0855	1.00613
GSX2	-1.16403	-0.0317203	0.961549	18.9552	20.0875	21.0808	0.993269
HOXB7	0.0145896	-0.351902	0.631661	20.1338	19.7673	20.7509	0.983563
KLF7	-3.78041	0.142611	1.10821	16.3388	20.2618	21.2274	0.965594
ZNF160	-6.17422	1.31191	2.27152	13.945	21.4311	22.3908	0.959613
TEF	-2.32119	0.511929	1.46188	17.798	20.6312	21.5811	0.949955
LBX1	-1.64758	0.256732	1.19288	18.4717	20.376	21.3121	0.936145
HIC1	-0.561011	0.00937125	0.936165	19.5582	20.1286	21.0554	0.926794
ETV1	-1.04305	-0.161691	0.76181	19.0762	19.9575	20.881	0.923501
SP8	-2.55321	0.974587	1.89762	17.566	21.0938	22.0169	0.923032
ZNF620	-1.79273	-0.152232	0.751179	18.3265	19.967	20.8704	0.903411
ZNF235	-4.64839	1.0628	1.96041	15.4708	21.182	22.0796	0.897608
ESRRA	-1.28671	-0.040488	0.837135	18.8325	20.0787	20.9564	0.877623
ZNF788	-3.01962	1.63081	2.5064	17.0996	21.7501	22.6256	0.875588
ZNF512	-6.40323	3.63807	4.51198	13.716	23.7573	24.6312	0.873909
OLIG3	-0.278039	-0.658828	0.211931	19.8412	19.4604	20.3312	0.870759
NR0B1	-1.11124	0.0990113	0.940431	19.008	20.2182	21.0597	0.84142
PHOX2A	-1.72021	-0.316322	0.521594	18.399	19.8029	20.6408	0.837916
HOXD12	-1.49797	0.883359	1.72122	18.6213	21.0026	21.8405	0.837865
ETV4	-0.0698219	-0.878224	-0.0437572	20.0494	19.241	20.0755	0.834467
STAT5B	0.143027	-0.605394	0.224974	20.2623	19.5138	20.3442	0.830369
ZNF573	-4.47922	1.47942	2.30822	15.64	21.5987	22.4275	0.828805
KAT5	-5.47586	5.84268	6.66667	14.6434	25.9619	26.7859	0.823989
BCL11A	-0.90241	-0.0358257	0.780569	19.2168	20.0834	20.8998	0.816395
MEF2A	-3.12018	1.12056	1.92342	16.9991	21.2398	22.0427	0.802856
FIGLA	-1.08575	0.821744	1.62404	19.0335	20.941	21.7433	0.8023
TSHZ1	-3.31992	3.129	3.92605	16.7993	23.2482	24.0453	0.797051
ZBED1	-1.8033	0.529841	1.32423	18.3159	20.6491	21.4435	0.794393
NRF1	-0.42785	0.965823	1.75514	19.6914	21.0851	21.8744	0.789321
ZNF555	-3.28506	0.736613	1.51469	16.8342	20.8558	21.6339	0.778077
ZNF790	-3.5879	1.18419	1.95359	16.5313	21.3034	22.0728	0.769403
ZNF236	-6.74702	4.66772	5.432	13.3722	24.787	25.5512	0.764284
ZNF605	-5.79994	2.758	3.4883	14.3193	22.8772	23.6075	0.730302
ZBTB16	-1.29751	0.480344	1.20543	18.8217	20.5996	21.3247	0.725081
ZSCAN12	-6.65834	2.75374	3.46979	13.4609	22.873	23.589	0.716053
ZNF345	-7.16571	3.29143	3.9987	12.9535	23.4107	24.1179	0.70727
MGA	-7.6926	3.51294	4.21898	12.4266	23.6322	24.3382	0.706032
DMTF1	-11.4708	3.60441	4.30712	8.64841	23.7236	24.4264	0.702708
ZNF718	-3.09493	0.783164	1.48543	17.0243	20.9024	21.6047	0.702267
ZNF600	-1.83187	0.949199	1.64351	18.2874	21.0684	21.7627	0.694311
ZNF696	-0.952567	3.22232	3.91135	19.1667	23.3416	24.0306	0.689032
ZNF613	-3.75011	2.35567	3.04234	16.3691	22.4749	23.1616	0.686679
CEBPG	-1.62869	0.667618	1.34557	18.4905	20.7869	21.4648	0.677956
ZNF407	-6.35272	4.25498	4.9289	13.7665	24.3742	25.0481	0.67392
ZNF558	-7.12612	2.82462	3.49728	12.9931	22.9439	23.6165	0.672656
RAX	-1.8159	0.176343	0.84595	18.3033	20.2956	20.9652	0.669606
ZNF165	-2.67559	1.23367	1.90296	17.4436	21.3529	22.0222	0.669293
HMX3	-1.46929	-0.376031	0.288592	18.6499	19.7432	20.4078	0.664623
ZNF563	-1.12299	1.44825	2.11093	18.9962	21.5675	22.2302	0.662681
ZNF782	-4.54773	1.57415	2.22672	15.5715	21.6934	22.346	0.652566
ZNF442	-2.16808	0.787276	1.4066	17.9512	20.9065	21.5258	0.619327
TBP	-1.47035	0.125064	0.741738	18.6489	20.2443	20.861	0.616674
ZNF594	-4.99807	2.26625	2.87942	15.1212	22.3855	22.9987	0.613169
KLF3	-0.161724	0.0167924	0.623707	19.9575	20.136	20.7429	0.606914
ZNF234	-6.62714	2.04792	2.64127	13.4921	22.1672	22.7605	0.593351
ZNF781	-2.78377	1.6302	2.21289	17.3355	21.7494	22.3321	0.582696
SATB1	0.274221	-0.239497	0.331319	20.3935	19.8797	20.4506	0.570816
ZNF117	-2.83707	1.08807	1.65602	17.2822	21.2073	21.7753	0.567951
DEAF1	-2.95742	1.6005	2.16656	17.1618	21.7197	22.2858	0.566064
TWIST2	-0.237482	-0.705665	-0.143999	19.8818	19.4136	19.9752	0.561667
THRB	-2.06662	0.390897	0.941435	18.0526	20.5101	21.0607	0.550538
NFATC1	-0.507938	-0.238341	0.296214	19.6113	19.8809	20.4155	0.534555
DUX4	-1.32761	-0.095445	0.421842	18.7916	20.0238	20.5411	0.517287
NFYB	-1.89172	1.50311	2.01092	18.2275	21.6223	22.1302	0.50781
ZNF714	-3.91499	2.53248	3.02896	16.2042	22.6517	23.1482	0.496484
ZNF347	-6.53844	1.99512	2.4778	13.5808	22.1144	22.597	0.482685
LHX2	-0.268357	-0.396366	0.0823495	19.8509	19.7229	20.2016	0.478715
IRF8	-0.532559	-0.773187	-0.353	19.5867	19.346	19.7662	0.420187
NFYC	0.141495	0.28056	0.683283	20.2607	20.3998	20.8025	0.402723
ZNF596	-4.9472	3.17988	3.58233	15.172	23.2991	23.7016	0.402453
PAX7	-0.14607	0.256755	0.652703	19.9732	20.376	20.7719	0.395948
ZNF487	-1.46841	0.75263	1.14737	18.6508	20.8719	21.2666	0.394744
ZNF701	-5.40588	2.82423	3.2026	14.7134	22.9435	23.3218	0.378377
ZFPM1	-0.147204	3.33924	3.68535	19.972	23.4585	23.8046	0.346114
PROP1	-0.827261	-0.203216	0.124962	19.292	19.916	20.2442	0.328178
ZSCAN21	-1.17221	0.67867	1.00364	18.947	20.7979	21.1229	0.324968
DLX2	-2.9382	0.440912	0.745429	17.181	20.5601	20.8647	0.304517
ESX1	-1.35261	0.373409	0.676623	18.7666	20.4926	20.7959	0.303214
MXD4	-2.8016	4.25456	4.54673	17.3176	24.3738	24.666	0.292168
ZNF311	-2.27502	3.91486	4.20492	17.8442	24.0341	24.3242	0.290063
ZNF75A	-4.31035	2.98616	3.26318	15.8089	23.1054	23.3824	0.277017
HOXD9	-0.0550257	0.0956185	0.359637	20.0642	20.2149	20.4789	0.264019
HINFP	-0.199945	0.377339	0.631032	19.9193	20.4966	20.7503	0.253693
HOXA10	-0.495571	0.203021	0.452808	19.6237	20.3223	20.572	0.249787
ZNF143	-0.735696	-0.0983175	0.151228	19.3835	20.0209	20.2705	0.249546
MYOD1	-0.731358	0.571982	0.813996	19.3879	20.6912	20.9332	0.242013
POU6F2	-1.57255	0.368318	0.556335	18.5467	20.4876	20.6756	0.188017
LYL1	-3.2636	2.58434	2.76875	16.8556	22.7036	22.888	0.184413
BATF	-0.923015	-0.302884	-0.124283	19.1962	19.8164	19.995	0.178602
ZNF14	-5.94677	2.60047	2.77747	14.1725	22.7197	22.8967	0.177
PRDM2	-9.08785	1.97532	2.14403	11.0314	22.0946	22.2633	0.168714
NKX2-8	-1.68201	0.0877405	0.251475	18.4372	20.207	20.3707	0.163734
ZNF764	-0.718212	2.4421	2.59724	19.401	22.5613	22.7165	0.15514
ZNF587	-5.14806	2.21725	2.36408	14.9712	22.3365	22.4833	0.146832
ZNF846	-3.48074	4.40312	4.54253	16.6385	24.5224	24.6618	0.13941
ZNF502	-2.24254	1.90156	2.03665	17.8767	22.0208	22.1559	0.135098
ERG	-0.993161	0.497957	0.631926	19.1261	20.6172	20.7512	0.133968
ZNF611	-6.26007	2.57003	2.69991	13.8592	22.6893	22.8191	0.129875
ZNF660	-1.40831	0.897434	1.01838	18.7109	21.0167	21.1376	0.120946
TCF12	-2.27902	1.54233	1.65436	17.8402	21.6616	21.7736	0.112034
HOXA11	0.10707	0.469304	0.580475	20.2263	20.5885	20.6997	0.111171
PPARD	0.0882256	0.422685	0.525698	20.2075	20.5419	20.6449	0.103013
ESR2	-1.14843	0.61107	0.711975	18.9708	20.7303	20.8312	0.100905
ZNF83	-2.26293	0.551831	0.651924	17.8563	20.6711	20.7712	0.100093
ZFP37	-4.8019	2.09344	2.18609	15.3173	22.2127	22.3053	0.0926555
NONO	-0.551381	-0.328434	-0.263121	19.5679	19.7908	19.8561	0.0653131
ZNF774	-0.209423	1.98488	2.04762	19.9098	22.1041	22.1669	0.0627366
ZNF580	-2.35422	5.56576	5.62406	17.765	25.685	25.7433	0.0582971
HOXA9	-1.46495	0.529841	0.585211	18.6543	20.6491	20.7044	0.0553702
NKX6-1	-2.48938	0.528591	0.580132	17.6299	20.6478	20.6994	0.0515416
THAP1	-1.80895	0.89302	0.940009	18.3103	21.0123	21.0592	0.0469887
ZNF217	-2.18129	-0.0497029	-0.0188364	17.9379	20.0695	20.1004	0.0308665
ZKSCAN8	-9.09228	3.10613	3.13594	11.027	23.2254	23.2552	0.02981
ZBTB33	-2.74679	0.796179	0.812622	17.3724	20.9154	20.9319	0.016443
ZSCAN26	-6.00773	4.69217	4.70437	14.1115	24.8114	24.8236	0.0121933
KMT2A	-3.67056	0.767907	0.775005	16.4487	20.8871	20.8942	0.00709822
HES4	-1.27301	-0.227162	-0.222929	18.8462	19.8921	19.8963	0.00423272
NCOA1	-2.72041	0.893285	0.893288	17.3988	21.0125	21.0125	3.23405e-06

## Sheet: Table_S3a
TF_name	act_M1	act_M2	act_NLC	rank_M1	rank_M2	rank_NLC
AHR_ARNT2	0.000482	-0.000547	0.001353	406	86	367.5
AIRE	-9e-05	0.000643	0.001817	193	404	414
ALX1_ARX	-0.000551	0	0.001839	52	236.5	416
ALX3	2.8e-05	0.00031	-0.001501	244	316.5	127
AR_NR3C2	0.000283	8.1e-05	-0.00313	353	252.5	31
ARID3A	-0.000199	-0.000859	-1.2e-05	148.5	51.5	252
ARID5A	-3.4e-05	0.000973	-0.000245	209.5	444	234
ARID5B	0.000228	0.000218	0.002145	337	292	436
ARNT	-0.000317	-0.000465	0.00082	109.5	105.5	323
ATF2_ATF1_ATF3	-0.000157	-4.5e-05	0.000256	160	227	274
ATF4	5.8e-05	0.000187	-0.003169	254	284	29
ATF5	0.000334	0.000482	0.001989	365	367	426
ATF6	0.000264	0.000323	0.002529	350	323.5	461
ATF7	0.000189	0.000426	0.001716	327	352	406
BACH1_NFE2_NFE2L2	-0.000355	0.000539	0.000461	96	389	290
BACH2	-0.001284	0.000621	-0.000931	6	402	170
BARHL1	0.000476	0.00118	0.001408	404	475	377
BARHL2	-2.2e-05	-0.000535	-0.001296	214	89	145
BARX1	0.000527	0.00067	0.001167	416.5	409	349
BATF	0.001259	-7.1e-05	0.001782	492	210.5	410
BATF3	0.000142	0.0004	0.00217	299	342	438
BBX	0.000261	-0.000542	-0.002371	349	88	70.5
BCL6B	0.000417	-0.000124	0.005602	390	194	499
BHLHE22_BHLHA15_BHLHE23	0.00016	-0.00012	0.004138	308	195.5	492
BHLHE40	0.000295	-0.000457	0.004184	354	109	493
BPTF	0.000731	-0.000914	0.001069	453	47	344.5
BRCA1	-0.000286	-0.00032	-9.8e-05	124	147.5	248
CBFB	1e-06	-0.000112	0.001683	226	198	401
CDC5L	-0.000356	0.001119	-0.004546	94.5	465	5
CDX1	-0.000516	-0.000448	0.000394	59	112	284
CDX2	0.000213	-0.000332	0.001504	336	142	386
CEBPA	0.001346	0.000649	0.000348	495	405.5	280
CEBPB	6.9e-05	-0.000975	-0.001636	258	40.5	111
CEBPE_CEBPD	0.000198	0.00071	0.003039	330.5	415.5	475
CEBPG	7.4e-05	-8.6e-05	-0.001544	263	205	121
CENPB	0	0.000625	0.000168	223.5	403	264
CLOCK	0.000109	-0.001191	0.001679	284.5	28	400
CPEB1	9.6e-05	0.000396	0.001029	280	340	340
CREB1	0.000318	0.00071	0.002838	359.5	415.5	469
CREB3L1_CREB3	0.000232	1.2e-05	0.001838	338.5	240	415
CREB3L2	0.000116	-0.00142	-0.000925	288	12	172
CREB5_CREM_JUNB	-0.000358	0.000307	-0.002026	92	315	95
CTCF_CTCFL	0.00027	0.000397	-0.002275	351	341	81
CUX1	0.000584	-0.001192	-0.002152	430	27	90
CUX2	-5.7e-05	-0.001256	-0.000742	203	22	184
CXXC1	0.000775	0.000255	0.00191	462.5	306	422
DBP	-1.5e-05	-6.4e-05	-8.3e-05	216.5	215	251
DBX2_HLX	0.001164	0.000528	0.00173	491	381	408
DDIT3	-0.000167	-0.00029	0.003063	157.5	155	476
DLX1_HOXA3_BARX2	-0.000502	-0.000532	-0.001036	63	91	162
DLX3_EVX1_MEOX1	-3.3e-05	-0.000792	0.003016	211	58	474
DLX4_HOXD8	-0.000377	0.001478	0.001175	88.5	487	352
DLX5	-0.000223	-0.000435	-0.001375	138	118.5	139.5
DMBX1	-0.000157	-0.000544	-0.000477	160	87	207.5
DMC1	-0.000357	-0.000434	0.001357	93	120.5	369
DPRX	0.00063	0.000115	-0.003389	441	266	22
DRGX_PROP1	-0.000106	-5.1e-05	-0.00028	188	225	228
DUXA	0.00014	0.000271	-0.000641	298	310	195
E2F2_E2F5	0.000717	0.001094	0.001728	452	461	407
E2F3	-0.000554	0.000815	0.001691	50	429.5	402
E2F4	-0.000531	0.001131	0.001634	55	468	397
E2F6	-2.4e-05	0.000362	0.000867	213	334	328
E2F7_E2F1	0.000491	0.001168	0.001065	407	474	343
E2F8	-0.000234	0.001105	0.001481	136	462	383.5
E4F1	0.000259	-0.00016	-0.000822	347.5	189.5	177
EBF1	0.000237	-0.000923	-0.001516	341	45	126
EBF3	-0.000672	-0.000181	-0.001486	35	183	129
EGR1_EGR4	-0.000416	-2.5e-05	-0.000266	77	231	230
EGR3_EGR2	0.000695	0.000115	0.000647	450	266	312
ELF2_GABPA_ELF5	0.000209	-0.000277	0.00099	334.5	160	337
ELF3_EHF	0.000878	-0.000478	-0.001606	474	102.5	112
ELK4_ETV5_ELK1_ELK3_ELF4	0.000499	0.000143	0.001223	410	272	358
EMX1	0.000181	-0.000288	-0.001815	322.5	156	104
EMX2	0.000331	0.000106	-0.000651	364	262	194
EN1_ESX1_GBX1	-0.001215	-0.00061	-0.002546	11	78.5	59
EN2_GBX2_LBX2	-0.000218	-6.1e-05	0.00211	140	220.5	434
EOMES	0.000841	0.000444	0.001343	471	358	366
EP300	-0.000394	0.000613	-0.002377	83	399	69
EPAS1_BCL3	0.001462	0.001749	-0.002305	498	498	75
ERG	-0.000982	-0.000283	-0.000285	18	159	226
ESR1	-0.001013	-0.000482	-0.001222	15	101	150
ESRRA_ESR2	-0.001172	-0.000553	-0.000726	13	82.5	185
ESRRB_ESRRG	2.3e-05	-0.002146	0.001174	240	1	351
ETS1	0.000472	-0.000878	0.001932	403	49	423
ETV1_ERF_FEV_ELF1	0.001026	-0.000433	-0.001255	485	122	149
ETV2	0.00077	-0.001778	-0.001396	461	5	138
ETV3	-0.000132	0.001733	0.001224	173	496	359
ETV4_ETS2	-0.000256	-0.000394	-0.003874	129	129	14
ETV6	0.000754	-0.0008	0.000221	456	56	269
ETV7	0.000938	-0.001242	-0.001603	481	24	113
EVX2	-0.000143	0.000452	0.001455	169	362	381
EZH2	0.000187	0.000815	-0.001556	326	429.5	120
FIGLA	0.000477	0.000379	0.00097	405	339	332
FLI1	-0.000975	-0.000384	-0.001696	19	133	107
FOSB	8.7e-05	0.000423	0.002285	270	350	448
FOSL1	0.000172	0.000487	0.00273	317	369	467
FOSL2_SMARCC1	-0.001812	0.000974	-0.001655	1	445	110
FOXA1	6.5e-05	0.000246	-0.002798	256	303.5	48
FOXA2_FOXJ3	-0.000468	-0.000805	0.001868	67	55	418
FOXA3_FOXC2	0.000406	-0.000349	-0.003414	386	138	20
FOXC1	-0.000247	-0.000173	-0.00051	131	186	205.5
FOXD1_FOXO1_FOXO6_FOXG1_FOXP1	-0.000197	-0.000199	-0.000247	150	179	233
FOXD3_FOXI1_FOXF1	2.1e-05	0.00168	0.003145	239	493	480
FOXF2_FOXJ1	9.3e-05	0.000207	-0.003015	276	290	42
FOXJ2	-0.000217	0.000669	-0.001	141	408	165
FOXK1_FOXP2_FOXB1_FOXP3	-0.000345	0.00052	0.003178	102	377	481
FOXL1	0.000683	0.001247	-0.002985	448	479	43
FOXM1_TBL1XR1	0.000741	0.000359	0.000286	455	333	276
FOXN1	-0.000727	0.000447	0.003077	31	360.5	478
FOXO3_FOXD2	-0.000149	0.000348	-0.0038	166	330	16
FOXO4	-0.000569	-4.4e-05	0.001551	47	228	390
FOXQ1	-0.000924	-0.001219	-0.002378	21	25.5	68
FUBP1	0.00056	0.000229	-0.000702	422	296	188
GATA1_GATA4	-0.000583	0.00026	-0.002109	45	308	92.5
GATA2	0.000595	0.000104	0.002465	435	259	458
GATA3	-0.00011	-0.00074	-0.000764	185	64	183
GATA5	0.000354	-0.000329	0.000475	372	143	291
GATA6	0.000371	-0.000274	-0.00303	376.5	162	40
GCM1	-0.000107	0.000105	7.2e-05	186.5	260.5	258
GCM2	-0.000403	-0.000548	-0.002809	80	85	47
GFI1	0.00092	0.000433	0.001195	480	356	355
GFI1B	9.4e-05	-0.000251	0.00246	278	166	457
GLI2	0.000181	-0.000464	0.001311	322.5	107	362
GLI3	-0.000292	-0.00132	-0.000334	120	21	223
GLIS1	-1.5e-05	7e-05	-0.001671	216.5	248	109
GLIS2	0.000672	-0.000354	-0.003524	447	136	18
GLIS3	7.2e-05	0.00043	-0.000113	262	354.5	246
GMEB1	8.9e-05	0.001123	0.001312	272.5	466	363
GMEB2	0.001864	-0.000393	0.002137	500	130	435
GRHL1	0.000209	-8.9e-05	-0.000248	334.5	202	232
GSC_GSC2	0.000128	-0.001352	-0.002292	292.5	17	77
GTF2I	0.000148	0.00043	0.000705	304.5	354.5	317
GZF1	7e-06	-0.000305	0.001388	232.5	150.5	370.5
HAND1	-0.000334	-0.000286	-0.000457	106.5	158	209
HBP1	0.000255	0.00031	-0.000307	346	316.5	225
HDX	3e-05	0.000101	0.000923	246.5	258	330
HES1	3.7e-05	-0.001611	0.001492	250	8	385
HES7_HES5	0.000441	0.000323	0.001603	394	323.5	395
HESX1	-0.000274	0.000175	-0.003074	126	283	37
HIC1	-0.00174	-0.00092	-0.00127	2	46	148
HIC2	-0.001212	-0.001176	-0.001725	12	29	105
HIF1A	0.000522	5e-05	0.002988	414.5	246	473
HINFP	0.000128	0.001621	-0.001299	292.5	490	144
HINFP1	9.4e-05	-0.000241	0.001333	278	168	365
HIVEP1	8.9e-05	-0.000431	-0.00216	272.5	123	89
HLF_TEF	5.3e-05	0.000586	0.002717	253	395	466
HMBOX1	0.000325	-0.000209	0.002495	361	176	459
HMGA1	0.000279	0.000909	0.001388	352	439	370.5
HMGA2	9.7e-05	-0.000355	0.000427	281	135	286
HMX1	-9.8e-05	-0.00087	-0.003111	191	50	35
HMX2	0.000554	0.000132	0.002273	420	271	447
HMX3	0.000327	-0.000975	-0.001903	362.5	40.5	102
HNF1A_HNF1B	-0.000739	-0.000167	-0.004536	28	187	6
HNF4A	-0.000243	0.000326	-0.002771	132	325	50
HNF4G	0.00078	0.000933	-0.004007	464.5	442	12
HOMEZ	0.000735	-0.000386	0.001804	454	132	413
HOXA1	-0.000296	0.000414	-0.0011	116	346	158
HOXA10_HOXB9	6e-06	-0.000389	0.00233	230.5	131	450
HOXA13	0.000249	4.7e-05	0.003489	343	245	487
HOXA2_HOXB1	0.000136	0.000416	-0.000202	296	347	238
HOXA4	0.000601	4.2e-05	-0.002277	436	244	80
HOXA5	0.000143	-9e-06	-0.000559	301	234	200
HOXA6	8.6e-05	-0.000442	0.000541	269	116	301
HOXA9	-0.000379	0.000425	0.003142	86.5	351	479
HOXB13	0.000129	-0.000186	7.9e-05	294	182	259
HOXB2_UNCX_HOXD3	0.00058	-0.000276	0.000986	428	161	336
HOXB3	-0.000141	0.001259	-0.00116	170	480	152
HOXB4_LHX9	0.000161	0.000538	-0.000926	309	387.5	171
HOXB5	-4e-06	-0.000323	-0.001581	220	145.5	116
HOXB6_PRRX2	0.000671	-0.000105	0.001188	446	200	354
HOXB7	0.000371	0.000593	-0.000602	376.5	396	198
HOXB8	0.001139	0.000226	0.00022	489	294	268
HOXC10_HOXD13	0.000416	-0.000233	-0.00097	389	170	168
HOXC11	-0.000293	-0.002056	-0.001066	119	3	160
HOXC12_HOXD12	3.1e-05	0.000865	0.005365	248	434	498
HOXC13	-3.4e-05	0.001116	0.00085	209.5	464	326
HOXC6_HOXA7	6.6e-05	-0.000446	-0.001926	257	113.5	100
HOXC8	0.000183	0.000523	0.001693	324	379	403
HOXC9	-0.000321	0.000771	0.005736	108	425	500
HOXD1	-0.000295	0.00083	-0.000132	117	431	242
HOXD10	0.000148	-8.3e-05	0.001797	304.5	206	411
HOXD11_HOXA11	0.000197	-0.000881	-0.001339	329	48	143
HOXD4	-5.8e-05	0.000856	0.000971	202	433	333
HOXD9	0.000299	0.000373	0.00198	355.5	338	425
HSF1	0.000339	-0.001219	0.000234	367	25.5	272
HSF2	0.00047	-0.000859	-0.001539	401.5	51.5	123
HSF4	0.000259	0.000987	0.002235	347.5	447	444
HSFY2	0.001094	0.001505	0.003182	486	488	482
ID4_TCF4_SNAI2	-0.001217	0.000118	-0.001018	10	268	164
IKZF1	-0.000633	-0.000776	-0.000455	37	60	210
IKZF2	0.001343	0.000681	0.002047	494	410	430
INSM1	-0.000517	0.000505	0.000627	58	373	308.5
IRF2_STAT2_IRF8_IRF1	-0.000205	-0.001001	9.4e-05	145	36	261
IRF3	0.000593	0.00034	-0.001145	433	329	153
IRF6_IRF4_IRF5	5e-06	0.000261	0.001173	229	309	350
IRF7	0.001386	-0.000503	0.001197	496	95.5	356
IRF9	0.000125	0.000725	-0.000233	291	418	236
IRX2	-0.000432	0.00074	-0.000898	72.5	420	174
IRX3	0.000458	0.000533	-0.001446	398	384.5	133
IRX5	0.00019	-0.000452	0.002339	328	110.5	451
IRX6_IRX4	8.2e-05	-2e-06	0.000611	267	235	306
ISL1	-0.000174	-0.000305	5.1e-05	154	150.5	256
ISL2	-1.3e-05	0.000366	0.000665	218	335.5	313
ISX	-0.000338	0.001038	-0.000813	104	455	178
JDP2	-0.000202	-0.000533	-0.000803	147	90	179
JUN	-0.000904	-8.8e-05	-0.00334	22	203.5	23
JUND	-0.000135	0.000528	0.001801	171.5	381	412
KLF1	0.000576	-0.001074	0.000431	425.5	33	287
KLF12	0.000251	-1.7e-05	-0.002294	344	232	76
KLF13	-0.000222	-0.001351	-0.004044	139	18	11
KLF14_SP8	3e-06	-0.000939	0.001041	228	44	341.5
KLF15	-8e-06	-7.1e-05	0.001413	219	210.5	378
KLF16_SP2	-0.000488	-0.000351	-0.000992	64	137	166
KLF3	0.0004	-0.000641	0.000208	384	76	266
KLF6	0.000893	0.001152	0.000726	476	470	318
KLF7	4.4e-05	0.000159	-0.001492	251	276	128
KLF8	-0.000288	0.000213	-0.000678	122.5	291	193
LEF1	-0.00015	0.001155	0.002381	165	472	453
LHX2	0.000199	0.000153	0.002078	332.5	275	431
LHX3	0.00031	-0.000397	-0.000358	358	128	219
LHX6	-0.00044	-0.000142	-0.001292	70	192	146
LHX8	0.000175	0.000541	0.003329	319	390	486
LMX1B_MNX1_RAX2	7e-06	0	0.003065	232.5	236.5	477
MAF_NRL	-0.000299	-0.000428	-0.001853	115	124	103
MAFA	0.000353	-0.000417	0.001314	370	126	364
MAFB	0.000852	-0.000502	0.001653	472	97.5	398
MAFF_MAFG	-0.000957	-0.001712	0.002891	20	6	470
MAFK	-0.000874	0.000319	-0.000167	24	321	241
MAX_TFEB	-0.000241	-0.000437	0.001863	134	117	417
MAZ_ZNF281_GTF2F1	0.000327	-2.7e-05	-0.000691	362.5	230	190
MBD2	0.000576	0.001159	-0.00091	425.5	473	173
MECOM	0.000407	0.000743	-0.001558	387	421	119
MECP2	-0.000579	0.000514	1.2e-05	46	374	254
MEF2B	0.000156	0.000169	0.001401	307	279	374.5
MEF2C	-0.000521	0.000244	-0.001122	57	302	155
MEF2D_MEF2A	-0.000288	0.000354	-0.000846	122.5	332	176
MEIS1	0.000177	-0.000291	0.001392	321	154	372
MEIS2	-0.000505	0.000704	0.000505	61	413.5	297
MEIS3_TGIF2LX	-0.000124	0.000759	-0.002741	178.5	422	51
MESP1	0.00071	-0.00032	-0.000687	451	147.5	191
MIXL1_GSX1_BSX_MEOX2_LHX4	0.000949	0.000465	-0.000189	482	364	239
MLX_USF2_USF1_PAX2	0.000444	-6.3e-05	0.002448	395	218	456
MLXIPL	-0.00036	-0.001252	-0.000543	91	23	202
MNT_HEY1_HEY2	-0.001007	0.000906	-0.000284	17	438	227
MSX1	0.000198	0.000682	0.000949	330.5	411	331
MSX2	2e-06	0.000439	-0.00193	227	357	99
MXI1_MYC_MYCN	0.000169	-0.000944	-0.000971	314	42	167
MYB	0.000464	0.00042	0.002932	399	348.5	471
MYBL1	0.00064	0.001788	0.005335	442	499	497
MYBL2	0.000369	0.001143	0.002092	375	469	432
MYF6	0.000346	0.001062	0.001586	369	457	393
MYOD1	0	0.000484	0.000381	223.5	368	283
MZF1	-0.000526	0.001546	0.000681	56	489	315
NANOG	-0.000227	-0.000237	-0.003325	137	169	24
NFAT5	5e-05	0.000765	0.000838	252	423	324
NFATC1	-0.000305	-0.001092	0.001909	114	32	421
NFATC2_NFATC3	0.000232	-0.000302	-0.001596	338.5	153	114
NFATC4	-0.000107	0.000409	0.003232	186.5	345	483
NFE2L1	0.000344	0.000769	-0.005279	368	424	2
NFIA	0.000775	0.001129	0.001397	462.5	467	373
NFIL3	2.6e-05	0.001083	0.000229	242.5	458.5	270
NFIX_NFIB	0.000354	0.000429	-0.000713	372	353	187
NFKB1	-0.000599	-0.000452	-0.002843	44	110.5	46
NFKB2	-0.000124	0.000704	-0.002594	178.5	413.5	58
NHLH1	0.000588	-0.000557	6.4e-05	431	81	257
NKX1.1	-0.000146	-0.000109	0.002218	168	199	442
NKX1.2_RAX	-0.00035	0.000234	-0.002545	97.5	299	60
NKX2.1	0.000119	-0.000421	-0.00157	290	125	118
NKX2.2	0.000619	0.000717	0.000242	439	417	273
NKX2.3	-0.000167	0.000202	-0.002416	157.5	287	67
NKX2.4	0.00078	0.000585	0.001696	464.5	394	404
NKX2.5	-0.000539	7.8e-05	-0.003236	54	250	27
NKX2.6	-0.000171	-1.3e-05	0.002271	156	233	446
NKX2.8	0.000581	-0.00137	-0.001527	429	16	124.5
NKX3.1	0.000578	0.000573	0.000683	427	393	316
NKX3.2	-0.000101	-0.000342	-0.003126	190	139	33
NKX6.2	0.0004	0.000202	0.001401	384	287	374.5
NKX6.3	-1.6e-05	5.2e-05	-0.000345	215	247	220
NOTO_VSX2_DLX2_DLX6_NKX6.1	0.000133	0.0001	-0.002444	295	257	65
NR0B1	0	-0.000179	3.3e-05	223.5	184	255
NR1D1	-3.9e-05	0.000281	0.001678	207	312	399
NR1H2	0.000303	-0.000176	-0.000252	357	185	231
NR1H4	-0.000736	-5.5e-05	0.002504	29	223	460
NR1I2	8.1e-05	0.000471	0.000444	266	366	288
NR1I3	0.000549	-0.000205	-0.001485	419	177	130
NR2C1	0.000574	0.000222	-0.000117	423.5	293	244
NR2E1	-7.9e-05	-0.001412	-0.003112	197	14	34
NR2E3	-0.000418	0.001281	0.000846	76	481	325
NR2F1	0.000496	0.000327	-0.000528	409	326	203
NR2F2	0.000981	0.001316	0.001587	483	482	394
NR3C1	-0.001471	-0.001012	-0.000795	3	35	180
NR4A1	0.000247	-0.000435	0.002223	342	118.5	443
NR4A2	-0.000111	-0.000257	0.000866	184	164	327
NR4A3	-0.00039	-0.000502	-0.001128	85	97.5	154
NR5A2	0.000162	-0.000783	-0.002371	310	59	70.5
NR6A1	-8.7e-05	0.001017	-0.002529	194	453	61
NRF1	-9.1e-05	-6.4e-05	0.000871	192	215	329
OLIG1	-0.000119	0.000314	0.001124	181.5	319	346.5
OLIG2_NEUROD1_ATOH1	1.1e-05	0.001689	-0.002369	235	494	72
OLIG3_NEUROD2_NEUROG2	0.000396	0.000852	0.001353	382	432	367.5
ONECUT1	-0.000103	0.001227	-0.003072	189	478	38
ONECUT2_ONECUT3	0.000594	0.000612	-0.001527	434	398	124.5
OSR1_OSR2	0.000138	0.000332	0.000478	297	327	292
OTP_PHOX2B_LHX1_LMX1A_LHX5_HOXC4	7.1e-05	9.8e-05	0.001707	260.5	256	405
OTX1	0.000424	0.000115	-0.003404	392	266	21
OTX2_CRX	-0.000406	-0.001988	-0.003296	79	4	25
OVOL1	-7e-05	-8e-05	-0.001207	200	207	151
PATZ1_KLF4	-0.000356	-0.000204	-0.000343	94.5	178	221
PAX1_PAX9	-0.000481	0.00066	0.001124	66	407	346.5
PAX3	-0.000309	0.000989	-0.001704	113	449	106
PAX4	0.000253	3e-06	-0.000107	345	238	247
PAX5	-0.001009	-0.000553	-0.000683	16	82.5	192
PAX6	-0.000209	0.000173	0.000764	143	281.5	321
PAX7_NOBOX	-0.000238	0.000528	-0.005485	135	381	1
PAX8	8.8e-05	3.5e-05	-0.00245	271	243	64
PBX1	-3e-06	-0.000195	-0.00144	221	180	134
PBX2	9e-05	0.000107	0.000268	274	263	275
PBX3	-0.000147	0.000649	0.00045	167	405.5	289
PDX1	0.000186	0.000333	-0.000717	325	328	186
PGR	0.000411	0.001746	-0.003272	388	497	26
PITX1	-0.001133	-0.000487	-0.001076	14	100	159
PITX2	-6.3e-05	2.8e-05	-0.002621	201	241	56
PITX3	-0.000155	0.00172	0.002308	162.5	495	449
PKNOX1_TGIF2	-0.000155	-0.000813	-0.000378	162.5	54	218
PKNOX2	0.00059	0.000301	0.002042	432	314	429
PLAG1	1.8e-05	0.000935	-0.002247	238	443	84
PLAGL1	-0.000627	-0.000549	-0.00042	38	84	214
POU1F1	0.000527	-5.7e-05	0.002626	416.5	222	462
POU2F1	-0.000203	0.000318	0.000491	146	320	296
POU2F2_POU3F1	-0.000257	-0.000983	-0.002311	128	37	74
POU3F2	0.000335	0.000538	0.001199	366	387.5	357
POU3F3_POU3F4	-3.5e-05	0.000406	-0.000119	208	344	243
POU4F1_POU4F3	-0.000252	0.000898	-0.002623	130	436	55
POU4F2	0.000436	-0.000148	0.000981	393	191	335
POU5F1_POU2F3	-0.000261	-0.00106	-0.002198	127	34	86
POU6F1	0.000109	0.000249	0.002189	284.5	305	440
POU6F2	0.00047	-0.000458	-0.000379	401.5	108	217
PPARA	-7.4e-05	0.000322	0.000365	198	322	282
PPARD	0.000164	0.000239	0.00056	311	301	302
PPARG	-0.000377	-0.000762	-0.004975	88.5	61.5	3
PRDM1	0.000501	-0.00061	0.001299	411	78.5	361
PRDM14	2.9e-05	0.000515	-0.000273	245	375	229
PRDM4	1.4e-05	0.000228	-0.001468	237	295	131
PROX1	-0.000503	-0.000692	-0.000176	62	70	240
PRRX1_ALX4_PHOX2A	-0.000131	0.000205	0.000125	174	289	262
PTF1A	0.000798	0.000131	-0.000392	467	270	216
RAD21_SMC3	0.000166	-0.001325	-0.002278	312	20	79
RARA	3e-05	0.000461	0.003599	246.5	363	488
RARB	8.5e-05	0.001154	-0.003034	268	471	39
RARG	0.000759	0.001197	0.001527	459	476	387
RBPJ	-0.000419	7.9e-05	-0.001969	74.5	251	98
RCOR1_MTA3	0.0004	-5.3e-05	0.000231	384	224	271
REL	-0.000379	-0.000602	3e-06	86.5	80	253
RELA	-0.000767	-0.001417	0.001453	27	13	380
RELB	0.000546	-6.3e-05	-0.001571	418	218	117
REST	-0.000432	-0.000854	-0.004219	72.5	53	10
RFX3_RFX2	-0.000606	0.000297	-0.001541	42	313	122
RFX5	0.000153	-0.00016	-0.004408	306	189.5	7
RFX7_RFX4_RFX1	0.000765	0.000988	-0.002964	460	448	44
RHOXF1	0.000318	-0.000647	-0.002186	359.5	74	87
RORA	0.000143	-0.000162	0.001069	301	188	344.5
RORC	0.00045	-6.1e-05	-0.000768	397	220.5	182
RREB1	-0.000124	0.000598	-0.004286	178.5	397	9
RUNX1_RUNX2	0.000199	-0.001491	-0.001375	332.5	9	139.5
RUNX3_BCL11A	0.000559	-0.000798	-0.000328	421	57	224
RXRA_NR2F6_NR2C2	6e-06	0.001361	0.000593	230.5	485	304
RXRG	-0.000194	0.001083	-0.002254	151	458.5	83
SCRT1_SCRT2	-0.000728	0.000516	0.001471	30	376	382
SHOX	-0.000662	-0.000255	0.000755	36	165	320
SHOX2_HOXC5	0.001148	0.001004	-0.003025	490	451	41
SIN3A_CHD1	0.000901	-0.000725	0.000539	477	67	300
SIX1_SIX3_SIX2	0.000173	0.000696	-0.002713	318	412	52
SIX4	-0.000182	9.3e-05	-0.001273	153	255	147
SIX5_SMARCC2_HCFC1	0.00062	7.7e-05	-8.8e-05	440	249	250
SIX6	-5.4e-05	-0.001468	-0.0007	205	10	189
SMAD1	-0.000567	-8.8e-05	-0.000885	48	203.5	175
SMAD2	-0.000347	0.000547	0.001737	99	391	409
SMAD3	2.5e-05	-0.000498	-0.003163	241	99	30
SMAD4	-0.001459	-0.001653	-0.002261	4	7	82
SOX1	7.6e-05	0.000915	-0.002179	265	441	88
SOX10_SOX15	0.000171	8.1e-05	0.003793	316	252.5	491
SOX11	-0.000294	0.001338	-0.002788	118	484	49
SOX13_SOX12	-0.001266	0.001319	8.9e-05	7	483	260
SOX14	-0.000199	-0.001411	0.003294	148.5	15	485
SOX17	-0.000439	0.000189	-0.002504	71	285	63
SOX18	0.000376	0.000497	-0.003836	380	370	15
SOX21	-8.4e-05	0.000445	0.001546	195	359	389
SOX3_SOX2	-0.000893	0.000129	0.001608	23	269	396
SOX30	7.5e-05	0.000105	-0.000115	264	260.5	245
SOX4	0.000469	-0.000228	0.00036	400	171	281
SOX5	0.000145	-0.001343	-8.9e-05	303	19	249
SOX6	0.000104	-7.5e-05	0.001556	282.5	208	391
SOX7	-0.000391	0.000999	0.002947	84	450	472
SOX8	-0.000462	0.000803	-0.003434	68	426	19
SOX9	0.000814	-0.001432	0.002694	469	11	465
SP1	0.000574	0.000275	0.000629	423.5	311	310.5
SP100	9.4e-05	-0.001164	0.002404	278	31	454
SP3	0.000449	-6.4e-05	0.000407	396	215	285
SP4_PML	0.000354	0.000165	0.000342	372	278	279
SPDEF	-0.000615	0.00053	0.003791	40	383	490
SPI1	-5.2e-05	-0.00031	0.002811	206	149	468
SPIB	0.000112	0.00091	0.001893	286.5	440	420
SPIC	0.000357	-0.000468	0.00267	374	104	463
SREBF1_TFE3	0.000856	0.00167	-0.002109	473	492	92.5
SREBF2	-0.000157	0.000233	-0.002053	160	298	94
SRF	-0.000276	0.000202	-0.000437	125	287	213
SRY	1.2e-05	-0.000444	0.00061	236	115	305
STAT1_STAT3_BCL6	0.000495	-0.000648	-0.003127	408	73	32
STAT4	-0.000509	0.000534	-0.000551	60	386	201
STAT5A	-0.000128	9.2e-05	0.001275	175	254	360
STAT5B	0.000299	0.000468	0.003253	355.5	365	484
STAT6	-0.000242	-0.000323	-0.00051	133	145.5	205.5
T	-0.000118	-0.000403	0.001424	183	127	379
TAF1	0.000608	-3e-05	0.000973	438	229	334
TAL1	0.000914	-0.000618	0.000169	479	77	265
TBP	-0.000346	0.00147	-0.001409	100.5	486	137
TBX1	-0.00125	0.000522	-0.001367	8	378	141
TBX15_MGA	0.001025	-0.000762	-0.001691	484	61.5	108
TBX19	-0.000135	-0.000245	-0.000524	171.5	167	204
TBX2	-0.000552	-0.000478	0.001974	51	102.5	424
TBX20	9.2e-05	0.000498	-0.002619	275	371	57
TBX21_TBR1	-0.000184	-0.000338	0.000167	152	140	263
TBX3	-0.000346	0.000366	-0.001109	100.5	335.5	157
TBX4	6.4e-05	0.000738	0.004833	255	419	496
TBX5	0.000757	-0.002085	-0.001346	458	2	142
TCF12_ASCL2	0.000522	-0.000503	-0.002315	414.5	95.5	73
TCF21	8e-06	-0.000976	0.004375	234	39	494
TCF3_MYOG	0.001342	0.000172	-0.00141	493	280	136
TCF7	0.00042	0.001954	0.001568	391	500	392
TCF7L1	-0.000291	-0.000714	0.000482	121	68	293
TCF7L2	-0.001219	0.00035	-0.002291	9	331	78
TEAD3_TEAD1	-0.000803	-0.001173	0.002163	26	30	437
TEAD4	-0.000124	-6.6e-05	-0.000446	178.5	213	212
TFAP2B	-0.000844	-0.000651	-0.00322	25	72	28
TFAP2C	7.1e-05	-0.000761	-0.001993	260.5	63	97
TFAP2E	-0.00035	-0.000194	-0.002245	97.5	181	85
TFAP4_MSC	0.000785	0.000499	0.002216	466	372	441
TFCP2	0.000756	0.000311	-0.001031	457	318	163
TFCP2L1	-0.000541	-0.000287	-0.002858	53	157	45
TFDP1	0.001401	-0.000732	0.001025	497	66	339
TFEC_MITF_ARNTL_BHLHE41	0.000372	3.4e-05	0.002675	378.5	242	464
TGIF1	0.000515	0.000904	-0.000578	412	437	199
THRA_RXRB	-0.000402	0.000813	0.002017	81	428	427
THRB	0.000104	0.000152	0.000627	282.5	274	308.5
TLX1_NFIC	0.00017	0.001015	0.001881	315	452	419
TLX2	0.000667	0.000809	0.004514	444	427	495
TP53	0	-0.000137	0.000212	223.5	193	267
TP63	-0.000409	0.001021	0.001481	78	454	383.5
TP73	7e-05	0.000173	-0.002681	259	281.5	53
TWIST1_SNAI1	0.000392	-7.4e-05	-0.000606	381	209	197
UBP1	-0.000119	-4.7e-05	0.000624	181.5	226	307
VAX1_GSX2	-0.000602	0.000236	0.000672	43	300	314
VAX2_RHOXF2	-0.000335	-6.3e-05	-0.002678	105	218	54
VDR	-0.001351	-0.000214	0.002171	5	175	439
VENTX	3.6e-05	0.000871	0.000303	249	435	277
VSX1	-0.000454	-0.000219	-0.000403	69	172	215
WRNIP1	-0.000314	0.000401	-0.00062	111.5	343	196
WT1_MTF1_ZBTB7B	-0.000562	0.00042	-0.001464	49	348.5	132
XBP1	0.000605	0.000146	0.003648	437	273	489
YBX1_FOS_NFYC_NFYA_NFYB_CEBPZ	-0.000486	-0.000446	0.000308	65	113.5	278
YY1_YY2	0.000234	-0.000465	-0.001923	340	105.5	101
ZBED1	-5.6e-05	-0.000114	-0.003093	204	197	36
ZBTB12	0.000661	-0.000642	0.00202	443	75	428
ZBTB14	0.000684	0.001055	0.000523	449	456	299
ZBTB16	-0.000607	0.000533	0.002107	41	384.5	433
ZBTB18	-7.3e-05	-0.000507	-0.003656	199	94	17
ZBTB3	-0.000624	0.000246	0.000588	39	303.5	303
ZBTB33_CHD2	0.000892	0.001628	0.001176	475	491	353
ZBTB4	0.000668	-0.00071	-0.001057	445	69	161
ZBTB49	0.000167	-0.000217	0.001145	313	173	348
ZBTB6	0.001548	0.001114	-0.004368	499	463	8
ZBTB7A_ZBTB7C	2.6e-05	0.001084	-0.000209	242.5	460	237
ZEB1	0.000118	0.000231	-0.001593	289	297	115
ZFHX3	-0.000208	0.000256	-0.000477	144	307	207.5
ZFX	0.000906	-0.000978	0.000769	478	38	322
ZIC1	-0.000419	0.000617	-0.000957	74.5	401	169
ZIC2_GLI1	0.000112	-0.000434	-0.004576	286.5	120.5	4
ZIC3_ZIC4	-0.000214	-0.000357	-0.000783	142	134	181
ZKSCAN1	-0.000694	0.000615	-0.002146	34	400	91
ZKSCAN3	0.000143	-0.000519	0.001537	301	93	388
ZNF143	0.000837	-0.000734	0.002342	470	65	452
ZNF148	-0.000701	-9.4e-05	-0.000449	33	201	211
ZNF232	-0.000127	-0.000334	-0.000238	176	141	235
ZNF263	0.001131	0.000447	0.000629	488	360.5	310.5
ZNF274	-8.3e-05	-0.00012	-0.001438	196	195.5	135
ZNF282	0.00052	6e-06	-0.00034	413	239	222
ZNF333	-0.000339	-0.000326	-0.002434	103	144	66
ZNF35	-0.000314	-0.000304	0.001007	111.5	152	338
ZNF350	0.000372	0.00037	0.000483	378.5	337	294
ZNF384	0.000806	0.001208	0.001405	468	477	376
ZNF410	-0.000153	-6.8e-05	0.00224	164	212	445
ZNF423	-2.5e-05	-0.00094	-0.003974	212	43	13
ZNF524	0.001115	0.000163	-0.002012	487	277	96
ZNF652	-0.000397	-0.00053	0.00074	82	92	319
ZNF691	-0.000334	0.000108	-0.001117	106.5	264	156
ZNF711_TFAP2A_TFAP2D	-0.000367	-0.000264	0.000486	90	163	295
ZNF740_ZNF219	-0.000706	0.000562	0.001041	32	392	341.5
ZNF784	-0.000173	0.000978	-0.002516	155	446	62
ZNF8	0.000176	-0.000653	0.000518	320	71	298
ZSCAN4	-0.000317	-0.000216	0.002425	109.5	174	455

## Sheet: Table_S3b
TF_name	act_M1	act_M2	act_NLC	rank_M1	rank_M2	rank_NLC	rank_M1-rank_NLC
ZBTB6	0.001548	0.001114	-0.004368	499	463	8	491
HNF4G	0.00078	0.000933	-0.004007	464.5	442	12	452.5
SHOX2_HOXC5	0.001148	0.001004	-0.003025	490	451	41	449
GLIS2	0.000672	-0.000354	-0.003524	447	136	18	429
DPRX	0.00063	0.000115	-0.003389	441	266	22	419
RFX7_RFX4_RFX1	0.000765	0.000988	-0.002964	460	448	44	416
ZNF524	0.001115	0.000163	-0.002012	487	277	96	391
TBX15_MGA	0.001025	-0.000762	-0.001691	484	61.5	108	376
STAT1_STAT3_BCL6	0.000495	-0.000648	-0.003127	408	73	32	376
OTX1	0.000424	0.000115	-0.003404	392	266	21	371
ETV7	0.000938	-0.001242	-0.001603	481	24	113	368
FOXA3_FOXC2	0.000406	-0.000349	-0.003414	386	138	20	366
SOX18	0.000376	0.000497	-0.003836	380	370	15	365
ELF3_EHF	0.000878	-0.000478	-0.001606	474	102.5	112	362
TCF3_MYOG	0.001342	0.000172	-0.00141	493	280	136	357
HOXA4	0.000601	4.2e-05	-0.002277	436	244	80	356
TCF12_ASCL2	0.000522	-0.000503	-0.002315	414.5	95.5	73	341.5
CUX1	0.000584	-0.001192	-0.002152	430	27	90	340
GATA6	0.000371	-0.000274	-0.00303	376.5	162	40	336.5
ETV1_ERF_FEV_ELF1	0.001026	-0.000433	-0.001255	485	122	149	336
ETV2	0.00077	-0.001778	-0.001396	461	5	138	323
AR_NR3C2	0.000283	8.1e-05	-0.00313	353	252.5	31	322
TBX5	0.000757	-0.002085	-0.001346	458	2	142	316
ONECUT2_ONECUT3	0.000594	0.000612	-0.001527	434	398	124.5	309.5
NKX2.8	0.000581	-0.00137	-0.001527	429	16	124.5	304.5
RELB	0.000546	-6.3e-05	-0.001571	418	218	117	301
RFX5	0.000153	-0.00016	-0.004408	306	189.5	7	299
TFCP2	0.000756	0.000311	-0.001031	457	318	163	294
NR1I3	0.000549	-0.000205	-0.001485	419	177	130	289
ZBTB4	0.000668	-0.00071	-0.001057	445	69	161	284
ZIC2_GLI1	0.000112	-0.000434	-0.004576	286.5	120.5	4	282.5
IRF3	0.000593	0.00034	-0.001145	433	329	153	280
HSF2	0.00047	-0.000859	-0.001539	401.5	51.5	123	278.5
BBX	0.000261	-0.000542	-0.002371	349	88	70.5	278.5
RHOXF1	0.000318	-0.000647	-0.002186	359.5	74	87	272.5
CTCF_CTCFL	0.00027	0.000397	-0.002275	351	341	81	270
KLF12	0.000251	-1.7e-05	-0.002294	344	232	76	268
IRX3	0.000458	0.000533	-0.001446	398	384.5	133	265
HMX3	0.000327	-0.000975	-0.001903	362.5	40.5	102	260.5
MESP1	0.00071	-0.00032	-0.000687	451	147.5	191	260
PTF1A	0.000798	0.000131	-0.000392	467	270	216	251
MIXL1_GSX1_BSX_MEOX2_LHX4	0.000949	0.000465	-0.000189	482	364	239	243
NR5A2	0.000162	-0.000783	-0.002371	310	59	70.5	239.5
YY1_YY2	0.000234	-0.000465	-0.001923	340	105.5	101	239
FUBP1	0.00056	0.000229	-0.000702	422	296	188	234
RAD21_SMC3	0.000166	-0.001325	-0.002278	312	20	79	233
NOTO_VSX2_DLX2_DLX6_NKX6.1	0.000133	0.0001	-0.002444	295	257	65	230
NFATC2_NFATC3	0.000232	-0.000302	-0.001596	338.5	153	114	224.5
HOXB8	0.001139	0.000226	0.00022	489	294	268	221
HOXC10_HOXD13	0.000416	-0.000233	-0.00097	389	170	168	221
EMX1	0.000181	-0.000288	-0.001815	322.5	156	104	218.5
GSC_GSC2	0.000128	-0.001352	-0.002292	292.5	17	77	215.5
CEBPA	0.001346	0.000649	0.000348	495	405.5	280	215
RORC	0.00045	-6.1e-05	-0.000768	397	220.5	182	215
EBF1	0.000237	-0.000923	-0.001516	341	45	126	215
TAL1	0.000914	-0.000618	0.000169	479	77	265	214
SMAD3	2.5e-05	-0.000498	-0.003163	241	99	30	211
PAX8	8.8e-05	3.5e-05	-0.00245	271	243	64	207
NR2F1	0.000496	0.000327	-0.000528	409	326	203	206
ZNF423	-2.5e-05	-0.00094	-0.003974	212	43	13	199
RUNX3_BCL11A	0.000559	-0.000798	-0.000328	421	57	224	197
RUNX1_RUNX2	0.000199	-0.001491	-0.001375	332.5	9	139.5	193
ZNF282	0.00052	6e-06	-0.00034	413	239	222	191
SIX5_SMARCC2_HCFC1	0.00062	7.7e-05	-8.8e-05	440	249	250	190
ETV6	0.000754	-0.0008	0.000221	456	56	269	187
HOXD11_HOXA11	0.000197	-0.000881	-0.001339	329	48	143	186
NFIX_NFIB	0.000354	0.000429	-0.000713	372	353	187	185
POU6F2	0.00047	-0.000458	-0.000379	401.5	108	217	184.5
TWIST1_SNAI1	0.000392	-7.4e-05	-0.000606	381	209	197	184
HIVEP1	8.9e-05	-0.000431	-0.00216	272.5	123	89	183.5
ZBTB18	-7.3e-05	-0.000507	-0.003656	199	94	17	182
NR2C1	0.000574	0.000222	-0.000117	423.5	293	244	179.5
FOXM1_TBL1XR1	0.000741	0.000359	0.000286	455	333	276	179
ZNF263	0.001131	0.000447	0.000629	488	360.5	310.5	177.5
SIN3A_CHD1	0.000901	-0.000725	0.000539	477	67	300	177
NHLH1	0.000588	-0.000557	6.4e-05	431	81	257	174
MAZ_ZNF281_GTF2F1	0.000327	-2.7e-05	-0.000691	362.5	230	190	172.5
NKX2.1	0.000119	-0.000421	-0.00157	290	125	118	172
E4F1	0.000259	-0.00016	-0.000822	347.5	189.5	177	170.5
EMX2	0.000331	0.000106	-0.000651	364	262	194	170
ZBED1	-5.6e-05	-0.000114	-0.003093	204	197	36	168
NKX2.2	0.000619	0.000717	0.000242	439	417	273	166
TFAP2C	7.1e-05	-0.000761	-0.001993	260.5	63	97	163.5
NR2E1	-7.9e-05	-0.001412	-0.003112	197	14	34	163
TFDP1	0.001401	-0.000732	0.001025	497	66	339	158
KLF6	0.000893	0.001152	0.000726	476	470	318	158
HOXC6_HOXA7	6.6e-05	-0.000446	-0.001926	257	113.5	100	157
NKX3.2	-0.000101	-0.000342	-0.003126	190	139	33	157
ZFX	0.000906	-0.000978	0.000769	478	38	322	156
HMX1	-9.8e-05	-0.00087	-0.003111	191	50	35	156
MXI1_MYC_MYCN	0.000169	-0.000944	-0.000971	314	42	167	147
CEBPB	6.9e-05	-0.000975	-0.001636	258	40.5	111	147
CEBPG	7.4e-05	-8.6e-05	-0.001544	263	205	121	142
IRF7	0.001386	-0.000503	0.001197	496	95.5	356	140
LHX3	0.00031	-0.000397	-0.000358	358	128	219	139
KLF1	0.000576	-0.001074	0.000431	425.5	33	287	138.5
EGR3_EGR2	0.000695	0.000115	0.000647	450	266	312	138
KLF13	-0.000222	-0.001351	-0.004044	139	18	11	128
NR1H2	0.000303	-0.000176	-0.000252	357	185	231	126
GFI1	0.00092	0.000433	0.001195	480	356	355	125
HBP1	0.000255	0.00031	-0.000307	346	316.5	225	121
SOX4	0.000469	-0.000228	0.00036	400	171	281	119
KLF3	0.0004	-0.000641	0.000208	384	76	266	118
CREB3L2	0.000116	-0.00142	-0.000925	288	12	172	116
SP1	0.000574	0.000275	0.000629	423.5	311	310.5	113
RCOR1_MTA3	0.0004	-5.3e-05	0.000231	384	224	271	113
NKX3.1	0.000578	0.000573	0.000683	427	393	316	111
SP3	0.000449	-6.4e-05	0.000407	396	215	285	111
BPTF	0.000731	-0.000914	0.001069	453	47	344.5	108.5
EOMES	0.000841	0.000444	0.001343	471	358	366	105
TAF1	0.000608	-3e-05	0.000973	438	229	334	104
HOXB5	-4e-06	-0.000323	-0.001581	220	145.5	116	104
GRHL1	0.000209	-8.9e-05	-0.000248	334.5	202	232	102.5
HOXA5	0.000143	-9e-06	-0.000559	301	234	200	101
PAX4	0.000253	3e-06	-0.000107	345	238	247	98
HSF1	0.000339	-0.001219	0.000234	367	25.5	272	95
SP4_PML	0.000354	0.000165	0.000342	372	278	279	93
HOXB6_PRRX2	0.000671	-0.000105	0.001188	446	200	354	92
HOXB2_UNCX_HOXD3	0.00058	-0.000276	0.000986	428	161	336	92
NR2F2	0.000981	0.001316	0.001587	483	482	394	89
PBX1	-3e-06	-0.000195	-0.00144	221	180	134	87
PPARG	-0.000377	-0.000762	-0.004975	88.5	61.5	3	85.5
ZNF350	0.000372	0.00037	0.000483	378.5	337	294	84.5
DBX2_HLX	0.001164	0.000528	0.00173	491	381	408	83
BATF	0.001259	-7.1e-05	0.001782	492	210.5	410	82
GATA5	0.000354	-0.000329	0.000475	372	143	291	81
MAFB	0.000852	-0.000502	0.001653	472	97.5	398	74
FIGLA	0.000477	0.000379	0.00097	405	339	332	73
BARHL2	-2.2e-05	-0.000535	-0.001296	214	89	145	69
BARX1	0.000527	0.00067	0.001167	416.5	409	349	67.5
GMEB2	0.001864	-0.000393	0.002137	500	130	435	65
IKZF2	0.001343	0.000681	0.002047	494	410	430	64
REST	-0.000432	-0.000854	-0.004219	72.5	53	10	62.5
ZNF274	-8.3e-05	-0.00012	-0.001438	196	195.5	135	61
NKX2.4	0.00078	0.000585	0.001696	464.5	394	404	60.5
POU4F2	0.000436	-0.000148	0.000981	393	191	335	58
SOX5	0.000145	-0.001343	-8.9e-05	303	19	249	54
POU2F2_POU3F1	-0.000257	-0.000983	-0.002311	128	37	74	54
OTX2_CRX	-0.000406	-0.001988	-0.003296	79	4	25	54
ELK4_ETV5_ELK1_ELK3_ELF4	0.000499	0.000143	0.001223	410	272	358	52
PRDM1	0.000501	-0.00061	0.001299	411	78.5	361	50
HOMEZ	0.000735	-0.000386	0.001804	454	132	413	41
POU5F1_POU2F3	-0.000261	-0.00106	-0.002198	127	34	86	41
CXXC1	0.000775	0.000255	0.00191	462.5	306	422	40.5
AHR_ARNT2	0.000482	-0.000547	0.001353	406	86	367.5	38.5
HOXB13	0.000129	-0.000186	7.9e-05	294	182	259	35
TFAP4_MSC	0.000785	0.000499	0.002216	466	372	441	25
ZNF8	0.000176	-0.000653	0.000518	320	71	298	22
SOX30	7.5e-05	0.000105	-0.000115	264	260.5	245	19
CUX2	-5.7e-05	-0.001256	-0.000742	203	22	184	19
ZNF143	0.000837	-0.000734	0.002342	470	65	452	18
SIX6	-5.4e-05	-0.001468	-0.0007	205	10	189	16
ZBTB12	0.000661	-0.000642	0.00202	443	75	428	15
NKX6.2	0.0004	0.000202	0.001401	384	287	374.5	9.5
PPARD	0.000164	0.000239	0.00056	311	301	302	9
MAFA	0.000353	-0.000417	0.001314	370	126	364	6
SOX9	0.000814	-0.001432	0.002694	469	11	465	4
PKNOX2	0.00059	0.000301	0.002042	432	314	429	3
GATA3	-0.00011	-0.00074	-0.000764	185	64	183	2

## Sheet: Table_S3c
TF_name	act_M1	act_M2	act_NLC	rank_M1	rank_M2	rank_NLC	rank_M2-rank_NLC
PGR	0.000411	0.001746	-0.003272	388	497	26	471
CDC5L	-0.000356	0.001119	-0.004546	94.5	465	5	460
ONECUT1	-0.000103	0.001227	-0.003072	189	478	38	440
FOXL1	0.000683	0.001247	-0.002985	448	479	43	436
SOX11	-0.000294	0.001338	-0.002788	118	484	49	435
RARB	8.5e-05	0.001154	-0.003034	268	471	39	432
NFE2L1	0.000344	0.000769	-0.005279	368	424	2	422
OLIG2_NEUROD1_ATOH1	1.1e-05	0.001689	-0.002369	235	494	72	422
SOX8	-0.000462	0.000803	-0.003434	68	426	19	407
SREBF1_TFE3	0.000856	0.00167	-0.002109	473	492	92.5	399.5
NR6A1	-8.7e-05	0.001017	-0.002529	194	453	61	392
RREB1	-0.000124	0.000598	-0.004286	178.5	397	9	388
ZNF784	-0.000173	0.000978	-0.002516	155	446	62	384
POU4F1_POU4F3	-0.000252	0.000898	-0.002623	130	436	55	381
PAX7_NOBOX	-0.000238	0.000528	-0.005485	135	381	1	380
RXRG	-0.000194	0.001083	-0.002254	151	458.5	83	375.5
MEIS3_TGIF2LX	-0.000124	0.000759	-0.002741	178.5	422	51	371
SIX1_SIX3_SIX2	0.000173	0.000696	-0.002713	318	412	52	360
PLAG1	1.8e-05	0.000935	-0.002247	238	443	84	359
NFKB2	-0.000124	0.000704	-0.002594	178.5	413.5	58	355.5
SOX1	7.6e-05	0.000915	-0.002179	265	441	88	353
TBP	-0.000346	0.00147	-0.001409	100.5	486	137	349
HINFP	0.000128	0.001621	-0.001299	292.5	490	144	346
PAX3	-0.000309	0.000989	-0.001704	113	449	106	343
FOSL2_SMARCC1	-0.001812	0.000974	-0.001655	1	445	110	335
EP300	-0.000394	0.000613	-0.002377	83	399	69	330
HOXB3	-0.000141	0.001259	-0.00116	170	480	152	328
TBX20	9.2e-05	0.000498	-0.002619	275	371	57	314
FOXO3_FOXD2	-0.000149	0.000348	-0.0038	166	330	16	314
EZH2	0.000187	0.000815	-0.001556	326	429.5	120	309.5
ZKSCAN1	-0.000694	0.000615	-0.002146	34	400	91	309
MECOM	0.000407	0.000743	-0.001558	387	421	119	302
MBD2	0.000576	0.001159	-0.00091	425.5	473	173	300
ISX	-0.000338	0.001038	-0.000813	104	455	178	277
HNF4A	-0.000243	0.000326	-0.002771	132	325	50	275
MSX2	2e-06	0.000439	-0.00193	227	357	99	258
FOXA1	6.5e-05	0.000246	-0.002798	256	303.5	48	255.5
ATF4	5.8e-05	0.000187	-0.003169	254	284	29	255
TCF7L2	-0.001219	0.00035	-0.002291	9	331	78	253
FOXF2_FOXJ1	9.3e-05	0.000207	-0.003015	276	290	42	248
HESX1	-0.000274	0.000175	-0.003074	126	283	37	246
IRX2	-0.000432	0.00074	-0.000898	72.5	420	174	246
FOXJ2	-0.000217	0.000669	-0.001	141	408	165	243
NKX1.2_RAX	-0.00035	0.000234	-0.002545	97.5	299	60	239
TGIF1	0.000515	0.000904	-0.000578	412	437	199	238
TBX1	-0.00125	0.000522	-0.001367	8	378	141	237
ZIC1	-0.000419	0.000617	-0.000957	74.5	401	169	232
BACH2	-0.001284	0.000621	-0.000931	6	402	170	232
TP73	7e-05	0.000173	-0.002681	259	281.5	53	228.5
ZBTB7A_ZBTB7C	2.6e-05	0.001084	-0.000209	242.5	460	237	223
NKX2.5	-0.000539	7.8e-05	-0.003236	54	250	27	223
SOX13_SOX12	-0.001266	0.001319	8.9e-05	7	483	260	223
SOX17	-0.000439	0.000189	-0.002504	71	285	63	222
NKX2.3	-0.000167	0.000202	-0.002416	157.5	287	67	220
CREB5_CREM_JUNB	-0.000358	0.000307	-0.002026	92	315	95	220
HOXB4_LHX9	0.000161	0.000538	-0.000926	309	387.5	171	216.5
WT1_MTF1_ZBTB7B	-0.000562	0.00042	-0.001464	49	348.5	132	216.5
GATA1_GATA4	-0.000583	0.00026	-0.002109	45	308	92.5	215.5
MNT_HEY1_HEY2	-0.001007	0.000906	-0.000284	17	438	227	211
ARID5A	-3.4e-05	0.000973	-0.000245	209.5	444	234	210
SREBF2	-0.000157	0.000233	-0.002053	160	298	94	204
HOXB7	0.000371	0.000593	-0.000602	376.5	396	198	198
RFX3_RFX2	-0.000606	0.000297	-0.001541	42	313	122	191
ALX3	2.8e-05	0.00031	-0.001501	244	316.5	127	189.5
HOXD1	-0.000295	0.00083	-0.000132	117	431	242	189
NFIL3	2.6e-05	0.001083	0.000229	242.5	458.5	270	188.5
HOXA1	-0.000296	0.000414	-0.0011	116	346	158	188
PITX2	-6.3e-05	2.8e-05	-0.002621	201	241	56	185
STAT4	-0.000509	0.000534	-0.000551	60	386	201	185
IRF9	0.000125	0.000725	-0.000233	291	418	236	182
ZEB1	0.000118	0.000231	-0.001593	289	297	115	182
RXRA_NR2F6_NR2C2	6e-06	0.001361	0.000593	230.5	485	304	181
HNF1A_HNF1B	-0.000739	-0.000167	-0.004536	28	187	6	181
JUN	-0.000904	-8.8e-05	-0.00334	22	203.5	23	180.5
TBX3	-0.000346	0.000366	-0.001109	100.5	335.5	157	178.5
MZF1	-0.000526	0.001546	0.000681	56	489	315	174
PRDM4	1.4e-05	0.000228	-0.001468	237	295	131	164
VAX2_RHOXF2	-0.000335	-6.3e-05	-0.002678	105	218	54	164
VENTX	3.6e-05	0.000871	0.000303	249	435	277	158
ZBTB14	0.000684	0.001055	0.000523	449	456	299	157
MEF2D_MEF2A	-0.000288	0.000354	-0.000846	122.5	332	176	156
NR2E3	-0.000418	0.001281	0.000846	76	481	325	156
RBPJ	-0.000419	7.9e-05	-0.001969	74.5	251	98	153
KLF7	4.4e-05	0.000159	-0.001492	251	276	128	148
WRNIP1	-0.000314	0.000401	-0.00062	111.5	343	196	147
MEF2C	-0.000521	0.000244	-0.001122	57	302	155	147
PRDM14	2.9e-05	0.000515	-0.000273	245	375	229	146
NANOG	-0.000227	-0.000237	-0.003325	137	169	24	145
PDX1	0.000186	0.000333	-0.000717	325	328	186	142
CENPB	0	0.000625	0.000168	223.5	403	264	139
GLIS1	-1.5e-05	7e-05	-0.001671	216.5	248	109	139
ZBTB33_CHD2	0.000892	0.001628	0.001176	475	491	353	138
HOXC13	-3.4e-05	0.001116	0.00085	209.5	464	326	138
ETV3	-0.000132	0.001733	0.001224	173	496	359	137
DLX4_HOXD8	-0.000377	0.001478	0.001175	88.5	487	352	135
E2F7_E2F1	0.000491	0.001168	0.001065	407	474	343	131
MECP2	-0.000579	0.000514	1.2e-05	46	374	254	120
PBX3	-0.000147	0.000649	0.00045	167	405.5	289	116.5
MEIS2	-0.000505	0.000704	0.000505	61	413.5	297	116.5
DUXA	0.00014	0.000271	-0.000641	298	310	195	115
TFCP2L1	-0.000541	-0.000287	-0.002858	53	157	45	112
HOXA2_HOXB1	0.000136	0.000416	-0.000202	296	347	238	109
GLIS3	7.2e-05	0.00043	-0.000113	262	354.5	246	108.5
TCF7	0.00042	0.001954	0.001568	391	500	392	108
SIX4	-0.000182	9.3e-05	-0.001273	153	255	147	108
ZNF691	-0.000334	0.000108	-0.001117	106.5	264	156	108
ID4_TCF4_SNAI2	-0.001217	0.000118	-0.001018	10	268	164	104
GMEB1	8.9e-05	0.001123	0.001312	272.5	466	363	103
ZNF384	0.000806	0.001208	0.001405	468	477	376	101
POU3F3_POU3F4	-3.5e-05	0.000406	-0.000119	208	344	243	101
HOXD4	-5.8e-05	0.000856	0.000971	202	433	333	100
ZFHX3	-0.000208	0.000256	-0.000477	144	307	207.5	99.5
NFAT5	5e-05	0.000765	0.000838	252	423	324	99
BACH1_NFE2_NFE2L2	-0.000355	0.000539	0.000461	96	389	290	99
BARHL1	0.000476	0.00118	0.001408	404	475	377	98
KLF8	-0.000288	0.000213	-0.000678	122.5	291	193	98
TFAP2E	-0.00035	-0.000194	-0.002245	97.5	181	85	96
NFIA	0.000775	0.001129	0.001397	462.5	467	373	94
RARG	0.000759	0.001197	0.001527	459	476	387	89
MYOD1	0	0.000484	0.000381	223.5	368	283	85
MSX1	0.000198	0.000682	0.000949	330.5	411	331	80
MAFK	-0.000874	0.000319	-0.000167	24	321	241	80
E2F8	-0.000234	0.001105	0.001481	136	462	383.5	78.5
NR1I2	8.1e-05	0.000471	0.000444	266	366	288	78
ZNF333	-0.000339	-0.000326	-0.002434	103	144	66	78
SRF	-0.000276	0.000202	-0.000437	125	287	213	74
E2F4	-0.000531	0.001131	0.001634	55	468	397	71
TP63	-0.000409	0.001021	0.001481	78	454	383.5	70.5
HMGA1	0.000279	0.000909	0.001388	352	439	370.5	68.5
OLIG3_NEUROD2_NEUROG2	0.000396	0.000852	0.001353	382	432	367.5	64.5
INSM1	-0.000517	0.000505	0.000627	58	373	308.5	64.5
NFKB1	-0.000599	-0.000452	-0.002843	44	110.5	46	64.5
MYF6	0.000346	0.001062	0.001586	369	457	393	64
PAX1_PAX9	-0.000481	0.00066	0.001124	66	407	346.5	60.5
OVOL1	-7e-05	-8e-05	-0.001207	200	207	151	56
E2F2_E2F5	0.000717	0.001094	0.001728	452	461	407	54
EBF3	-0.000672	-0.000181	-0.001486	35	183	129	54
ZNF740_ZNF219	-0.000706	0.000562	0.001041	32	392	341.5	50.5
PITX3	-0.000155	0.00172	0.002308	162.5	495	449	46
LHX6	-0.00044	-0.000142	-0.001292	70	192	146	46
TFAP2B	-0.000844	-0.000651	-0.00322	25	72	28	44
PPARA	-7.4e-05	0.000322	0.000365	198	322	282	40
GCM2	-0.000403	-0.000548	-0.002809	80	85	47	38
GTF2I	0.000148	0.00043	0.000705	304.5	354.5	317	37.5
MYBL2	0.000369	0.001143	0.002092	375	469	432	37
OSR1_OSR2	0.000138	0.000332	0.000478	297	327	292	35
TLX1_NFIC	0.00017	0.001015	0.001881	315	452	419	33
POU3F2	0.000335	0.000538	0.001199	366	387.5	357	30.5
SMAD1	-0.000567	-8.8e-05	-0.000885	48	203.5	175	28.5
E2F3	-0.000554	0.000815	0.001691	50	429.5	402	27.5
NKX6.3	-1.6e-05	5.2e-05	-0.000345	215	247	220	27
PRRX1_ALX4_PHOX2A	-0.000131	0.000205	0.000125	174	289	262	27
FLI1	-0.000975	-0.000384	-0.001696	19	133	107	26
POU2F1	-0.000203	0.000318	0.000491	146	320	296	24
ISL2	-1.3e-05	0.000366	0.000665	218	335.5	313	22.5
MAF_NRL	-0.000299	-0.000428	-0.001853	115	124	103	21
SPIB	0.000112	0.00091	0.001893	286.5	440	420	20
EN1_ESX1_GBX1	-0.001215	-0.00061	-0.002546	11	78.5	59	19.5
LEF1	-0.00015	0.001155	0.002381	165	472	453	19
FOXD3_FOXI1_FOXF1	2.1e-05	0.00168	0.003145	239	493	480	13
HSFY2	0.001094	0.001505	0.003182	486	488	482	6
E2F6	-2.4e-05	0.000362	0.000867	213	334	328	6
HSF4	0.000259	0.000987	0.002235	347.5	447	444	3
GCM1	-0.000107	0.000105	7.2e-05	186.5	260.5	258	2.5
MYBL1	0.00064	0.001788	0.005335	442	499	497	2
TEAD4	-0.000124	-6.6e-05	-0.000446	178.5	213	212	1
THRA_RXRB	-0.000402	0.000813	0.002017	81	428	427	1
EGR1_EGR4	-0.000416	-2.5e-05	-0.000266	77	231	230	1
ZBTB3	-0.000624	0.000246	0.000588	39	303.5	303	0.5

## Sheet: Table_S3d
TF_name	act_M1	act_M2	act_NLC	rank_M1	rank_M2	rank_NLC	rank_NLC-rank_M2
SOX14	-0.000199	-0.001411	0.003294	148.5	15	485	470
MAFF_MAFG	-0.000957	-0.001712	0.002891	20	6	470	464
TCF21	8e-06	-0.000976	0.004375	234	39	494	455
SP100	9.4e-05	-0.001164	0.002404	278	31	454	423
DLX3_EVX1_MEOX1	-3.3e-05	-0.000792	0.003016	211	58	474	416
TEAD3_TEAD1	-0.000803	-0.001173	0.002163	26	30	437	407
NFATC1	-0.000305	-0.001092	0.001909	114	32	421	389
BHLHE40	0.000295	-0.000457	0.004184	354	109	493	384
HES1	3.7e-05	-0.001611	0.001492	250	8	385	377
ETS1	0.000472	-0.000878	0.001932	403	49	423	374
CLOCK	0.000109	-0.001191	0.001679	284.5	28	400	372
RELA	-0.000767	-0.001417	0.001453	27	13	380	367
FOXA2_FOXJ3	-0.000468	-0.000805	0.001868	67	55	418	363
SPIC	0.000357	-0.000468	0.00267	374	104	463	359
ESRRB_ESRRG	2.3e-05	-0.002146	0.001174	240	1	351	350
IRX5	0.00019	-0.000452	0.002339	328	110.5	451	340.5
NR4A1	0.000247	-0.000435	0.002223	342	118.5	443	324.5
TBX2	-0.000552	-0.000478	0.001974	51	102.5	424	321.5
DDIT3	-0.000167	-0.00029	0.003063	157.5	155	476	321
HOXA10_HOXB9	6e-06	-0.000389	0.00233	230.5	131	450	319
SPI1	-5.2e-05	-0.00031	0.002811	206	149	468	319
BCL6B	0.000417	-0.000124	0.005602	390	194	499	305
MAX_TFEB	-0.000241	-0.000437	0.001863	134	117	417	300
KLF14_SP8	3e-06	-0.000939	0.001041	228	44	341.5	297.5
BHLHE22_BHLHA15_BHLHE23	0.00016	-0.00012	0.004138	308	195.5	492	296.5
ZKSCAN3	0.000143	-0.000519	0.001537	301	93	388	295
GFI1B	9.4e-05	-0.000251	0.00246	278	166	457	291
HMBOX1	0.000325	-0.000209	0.002495	361	176	459	283
ZSCAN4	-0.000317	-0.000216	0.002425	109.5	174	455	281
VDR	-0.001351	-0.000214	0.002171	5	175	439	264
GLI2	0.000181	-0.000464	0.001311	322.5	107	362	255
T	-0.000118	-0.000403	0.001424	183	127	379	252
DMC1	-0.000357	-0.000434	0.001357	93	120.5	369	248.5
CDX2	0.000213	-0.000332	0.001504	336	142	386	244
NKX1.1	-0.000146	-0.000109	0.002218	168	199	442	243
HOXA13	0.000249	4.7e-05	0.003489	343	245	487	242
LMX1B_MNX1_RAX2	7e-06	0	0.003065	232.5	236.5	477	240.5
POU1F1	0.000527	-5.7e-05	0.002626	416.5	222	462	240
SOX10_SOX15	0.000171	8.1e-05	0.003793	316	252.5	491	238.5
MLX_USF2_USF1_PAX2	0.000444	-6.3e-05	0.002448	395	218	456	238
NR1H4	-0.000736	-5.5e-05	0.002504	29	223	460	237
ZNF410	-0.000153	-6.8e-05	0.00224	164	212	445	233
HIF1A	0.000522	5e-05	0.002988	414.5	246	473	227
ZNF652	-0.000397	-0.00053	0.00074	82	92	319	227
IRF2_STAT2_IRF8_IRF1	-0.000205	-0.001001	9.4e-05	145	36	261	225
TCF7L1	-0.000291	-0.000714	0.000482	121	68	293	225
TFEC_MITF_ARNTL_BHLHE41	0.000372	3.4e-05	0.002675	378.5	242	464	222
GZF1	7e-06	-0.000305	0.001388	232.5	150.5	370.5	220
MEIS1	0.000177	-0.000291	0.001392	321	154	372	218
ARNT	-0.000317	-0.000465	0.00082	109.5	105.5	323	217.5
XBP1	0.000605	0.000146	0.003648	437	273	489	216
EN2_GBX2_LBX2	-0.000218	-6.1e-05	0.00211	140	220.5	434	213.5
NKX2.6	-0.000171	-1.3e-05	0.002271	156	233	446	213
HOXD10	0.000148	-8.3e-05	0.001797	304.5	206	411	205
CBFB	1e-06	-0.000112	0.001683	226	198	401	203
GLI3	-0.000292	-0.00132	-0.000334	120	21	223	202
ARID3A	-0.000199	-0.000859	-1.2e-05	148.5	51.5	252	200.5
GATA2	0.000595	0.000104	0.002465	435	259	458	199
HINFP1	9.4e-05	-0.000241	0.001333	278	168	365	197
SRY	1.2e-05	-0.000444	0.00061	236	115	305	190
ZNF35	-0.000314	-0.000304	0.001007	111.5	152	338	186
HOXA6	8.6e-05	-0.000442	0.000541	269	116	301	185
SOX6	0.000104	-7.5e-05	0.001556	282.5	208	391	183
ALX1_ARX	-0.000551	0	0.001839	52	236.5	416	179.5
MLXIPL	-0.00036	-0.001252	-0.000543	91	23	202	179
ELF2_GABPA_ELF5	0.000209	-0.000277	0.00099	334.5	160	337	177
HMX2	0.000554	0.000132	0.002273	420	271	447	176
CREB3L1_CREB3	0.000232	1.2e-05	0.001838	338.5	240	415	175
ZBTB49	0.000167	-0.000217	0.001145	313	173	348	175
REL	-0.000379	-0.000602	3e-06	86.5	80	253	173
CDX1	-0.000516	-0.000448	0.000394	59	112	284	172
PROX1	-0.000503	-0.000692	-0.000176	62	70	240	170
KLF15	-8e-06	-7.1e-05	0.001413	219	210.5	378	167.5
YBX1_FOS_NFYC_NFYA_NFYB_CEBPZ	-0.000486	-0.000446	0.000308	65	113.5	278	164.5
PKNOX1_TGIF2	-0.000155	-0.000813	-0.000378	162.5	54	218	164
NR4A2	-0.000111	-0.000257	0.000866	184	164	327	163
FOXO4	-0.000569	-4.4e-05	0.001551	47	228	390	162
HOXC11	-0.000293	-0.002056	-0.001066	119	3	160	157
RORA	0.000143	-0.000162	0.001069	301	188	344.5	156.5
LHX2	0.000199	0.000153	0.002078	332.5	275	431	156
SHOX	-0.000662	-0.000255	0.000755	36	165	320	155
HMGA2	9.7e-05	-0.000355	0.000427	281	135	286	151
IKZF1	-0.000633	-0.000776	-0.000455	37	60	210	150
OTP_PHOX2B_LHX1_LMX1A_LHX5_HOXC4	7.1e-05	9.8e-05	0.001707	260.5	256	405	149
NR3C1	-0.001471	-0.001012	-0.000795	3	35	180	145
ARID5B	0.000228	0.000218	0.002145	337	292	436	144
NFATC4	-0.000107	0.000409	0.003232	186.5	345	483	138
ATF6	0.000264	0.000323	0.002529	350	323.5	461	137.5
POU6F1	0.000109	0.000249	0.002189	284.5	305	440	135
ZNF711_TFAP2A_TFAP2D	-0.000367	-0.000264	0.000486	90	163	295	132
PLAGL1	-0.000627	-0.000549	-0.00042	38	84	214	130
HOXA9	-0.000379	0.000425	0.003142	86.5	351	479	128
SOX3_SOX2	-0.000893	0.000129	0.001608	23	269	396	127
RARA	3e-05	0.000461	0.003599	246.5	363	488	125
TBX21_TBR1	-0.000184	-0.000338	0.000167	152	140	263	123
MYB	0.000464	0.00042	0.002932	399	348.5	471	122.5
DMBX1	-0.000157	-0.000544	-0.000477	160	87	207.5	120.5
STAT5B	0.000299	0.000468	0.003253	355.5	365	484	119
FOXN1	-0.000727	0.000447	0.003077	31	360.5	478	117.5
NRF1	-9.1e-05	-6.4e-05	0.000871	192	215	329	114
PAX5	-0.001009	-0.000553	-0.000683	16	82.5	192	109.5
SPDEF	-0.000615	0.00053	0.003791	40	383	490	107
STAT5A	-0.000128	9.2e-05	0.001275	175	254	360	106
ISL1	-0.000174	-0.000305	5.1e-05	154	150.5	256	105.5
FOXK1_FOXP2_FOXB1_FOXP3	-0.000345	0.00052	0.003178	102	377	481	104
ESRRA_ESR2	-0.001172	-0.000553	-0.000726	13	82.5	185	102.5
HIC1	-0.00174	-0.00092	-0.00127	2	46	148	102
BRCA1	-0.000286	-0.00032	-9.8e-05	124	147.5	248	100.5
FOSL1	0.000172	0.000487	0.00273	317	369	467	98
FOSB	8.7e-05	0.000423	0.002285	270	350	448	98
LHX8	0.000175	0.000541	0.003329	319	390	486	96
BATF3	0.000142	0.0004	0.00217	299	342	438	96
MEF2B	0.000156	0.000169	0.001401	307	279	374.5	95.5
ZNF232	-0.000127	-0.000334	-0.000238	176	141	235	94
JDP2	-0.000202	-0.000533	-0.000803	147	90	179	89
HOXD9	0.000299	0.000373	0.00198	355.5	338	425	87
NR1D1	-3.9e-05	0.000281	0.001678	207	312	399	87
UBP1	-0.000119	-4.7e-05	0.000624	181.5	226	307	81
TBX4	6.4e-05	0.000738	0.004833	255	419	496	77
HIC2	-0.001212	-0.001176	-0.001725	12	29	105	76
HOXC9	-0.000321	0.000771	0.005736	108	425	500	75
SMAD4	-0.001459	-0.001653	-0.002261	4	7	82	75
TP53	0	-0.000137	0.000212	223.5	193	267	74
HDX	3e-05	0.000101	0.000923	246.5	258	330	72
HES7_HES5	0.000441	0.000323	0.001603	394	323.5	395	71.5
IRX6_IRX4	8.2e-05	-2e-06	0.000611	267	235	306	71
HLF_TEF	5.3e-05	0.000586	0.002717	253	395	466	71
NR0B1	0	-0.000179	3.3e-05	223.5	184	255	71
DLX1_HOXA3_BARX2	-0.000502	-0.000532	-0.001036	63	91	162	71
TLX2	0.000667	0.000809	0.004514	444	427	495	68
ERG	-0.000982	-0.000283	-0.000285	18	159	226	67
HOXC12_HOXD12	3.1e-05	0.000865	0.005365	248	434	498	64
STAT6	-0.000242	-0.000323	-0.00051	133	145.5	205.5	60
CEBPE_CEBPD	0.000198	0.00071	0.003039	330.5	415.5	475	59.5
ATF5	0.000334	0.000482	0.001989	365	367	426	59
PITX1	-0.001133	-0.000487	-0.001076	14	100	159	59
NR4A3	-0.00039	-0.000502	-0.001128	85	97.5	154	56.5
ATF7	0.000189	0.000426	0.001716	327	352	406	54
FOXD1_FOXO1_FOXO6_FOXG1_FOXP1	-0.000197	-0.000199	-0.000247	150	179	233	54
CREB1	0.000318	0.00071	0.002838	359.5	415.5	469	53.5
HAND1	-0.000334	-0.000286	-0.000457	106.5	158	209	51
ESR1	-0.001013	-0.000482	-0.001222	15	101	150	49
ZBTB16	-0.000607	0.000533	0.002107	41	384.5	433	48.5
ATF2_ATF1_ATF3	-0.000157	-4.5e-05	0.000256	160	227	274	47
ZIC3_ZIC4	-0.000214	-0.000357	-0.000783	142	134	181	47
PATZ1_KLF4	-0.000356	-0.000204	-0.000343	94.5	178	221	43
VSX1	-0.000454	-0.000219	-0.000403	69	172	215	43
FOXQ1	-0.000924	-0.001219	-0.002378	21	25.5	68	42.5
IRF6_IRF4_IRF5	5e-06	0.000261	0.001173	229	309	350	41
PAX6	-0.000209	0.000173	0.000764	143	281.5	321	39.5
TBX19	-0.000135	-0.000245	-0.000524	171.5	167	204	37
DBP	-1.5e-05	-6.4e-05	-8.3e-05	216.5	215	251	36
THRB	0.000104	0.000152	0.000627	282.5	274	308.5	34.5
JUND	-0.000135	0.000528	0.001801	171.5	381	412	31
SOX21	-8.4e-05	0.000445	0.001546	195	359	389	30
KLF16_SP2	-0.000488	-0.000351	-0.000992	64	137	166	29
OLIG1	-0.000119	0.000314	0.001124	181.5	319	346.5	27.5
HOXC8	0.000183	0.000523	0.001693	324	379	403	24
SOX7	-0.000391	0.000999	0.002947	84	450	472	22
DLX5	-0.000223	-0.000435	-0.001375	138	118.5	139.5	21
FOXC1	-0.000247	-0.000173	-0.00051	131	186	205.5	19.5
EVX2	-0.000143	0.000452	0.001455	169	362	381	19
SMAD2	-0.000347	0.000547	0.001737	99	391	409	18
VAX1_GSX2	-0.000602	0.000236	0.000672	43	300	314	14
PBX2	9e-05	0.000107	0.000268	274	263	275	12
AIRE	-9e-05	0.000643	0.001817	193	404	414	10
ZNF148	-0.000701	-9.4e-05	-0.000449	33	201	211	10
SCRT1_SCRT2	-0.000728	0.000516	0.001471	30	376	382	6
DRGX_PROP1	-0.000106	-5.1e-05	-0.00028	188	225	228	3
